# Supplementary material for: Multi-nucleotide de novo Mutations in Humans
Source: PLoS Genet. 2016 Nov 15;12(11):e1006315. doi: 10.1371/journal.pgen.1006315 (PMC5147774; doi:10.1371/journal.pgen.1006315)
Supplement: S1 Table — (XLSX) [file pgen.1006315.s004.xlsx]

## Sheet: de novo SNVs
Chromosome	Position(hg18)	Ref	Alt
chr1	830935	T	C
chr1	946485	C	T
chr1	1036203	G	A
chr1	1041504	G	T
chr1	1124636	G	C
chr1	1165023	G	T
chr1	1285855	C	T
chr1	1376487	G	C
chr1	1535597	C	T
chr1	1756250	A	T
chr1	1828664	G	T
chr1	1998705	T	G
chr1	2059466	T	C
chr1	2098643	A	G
chr1	2308077	G	A
chr1	3061984	C	T
chr1	3118268	C	T
chr1	3183377	G	A
chr1	3446762	C	T
chr1	3509136	C	T
chr1	4000799	G	A
chr1	4424787	T	C
chr1	4876519	G	C
chr1	5009389	T	A
chr1	5430623	G	A
chr1	5569843	A	G
chr1	5847268	T	C
chr1	5862379	C	T
chr1	6028031	C	G
chr1	6249366	G	A
chr1	6530077	C	G
chr1	6753672	G	C
chr1	6966011	C	T
chr1	7072374	C	G
chr1	7184011	A	G
chr1	7265054	C	G
chr1	7520163	T	A
chr1	7564979	C	T
chr1	7723993	G	A
chr1	7954025	C	T
chr1	8211121	G	A
chr1	8269163	G	A
chr1	8385690	C	T
chr1	8499175	C	T
chr1	8526501	G	A
chr1	8769417	G	C
chr1	9120084	C	T
chr1	9266494	T	C
chr1	9312756	C	T
chr1	9439020	A	T
chr1	9551234	C	T
chr1	9858926	C	T
chr1	10020401	A	G
chr1	10040426	T	C
chr1	10278251	T	G
chr1	10328442	T	C
chr1	10853402	G	A
chr1	10878892	G	A
chr1	10929488	C	T
chr1	11022676	G	T
chr1	11105026	T	C
chr1	11333427	C	T
chr1	11367744	G	A
chr1	11442847	C	T
chr1	11579120	C	T
chr1	11605166	C	T
chr1	11620007	A	G
chr1	11743416	C	T
chr1	11806031	G	A
chr1	11942384	C	A
chr1	12056760	G	C
chr1	12325080	A	G
chr1	12729269	T	G
chr1	13686266	G	A
chr1	13929978	C	T
chr1	14081614	T	C
chr1	14146057	G	T
chr1	14189415	C	T
chr1	14208184	G	A
chr1	14473312	C	G
chr1	14524140	C	T
chr1	14575300	T	G
chr1	14630139	A	T
chr1	14696828	A	G
chr1	14733516	T	G
chr1	14784227	C	A
chr1	15194572	G	T
chr1	15269388	G	A
chr1	15293994	C	G
chr1	15390071	C	G
chr1	15597452	A	T
chr1	15765703	G	A
chr1	16033024	C	T
chr1	16080288	G	C
chr1	16183016	C	T
chr1	16594620	C	T
chr1	17222773	G	C
chr1	17230603	C	T
chr1	17325266	G	A
chr1	17401684	G	A
chr1	17466028	G	A
chr1	17470606	C	T
chr1	17686339	G	A
chr1	17948548	T	C
chr1	17981147	A	G
chr1	17999634	C	T
chr1	18086367	G	T
chr1	18264860	G	C
chr1	18546899	G	T
chr1	18578318	G	C
chr1	19147697	G	A
chr1	19413496	A	T
chr1	19522830	T	G
chr1	19644172	T	C
chr1	19692662	C	T
chr1	19725039	A	T
chr1	19853020	A	G
chr1	19904866	G	A
chr1	19925062	C	T
chr1	20309468	A	T
chr1	20443049	C	G
chr1	20648642	T	C
chr1	20685640	G	C
chr1	20687688	C	G
chr1	20703809	C	T
chr1	21222229	C	T
chr1	21270832	G	A
chr1	21425276	C	T
chr1	21427061	C	T
chr1	21431678	C	A
chr1	21539605	G	A
chr1	21539771	G	A
chr1	21540459	T	C
chr1	21719201	G	T
chr1	21744317	A	G
chr1	21835369	C	T
chr1	22077259	C	T
chr1	22487913	T	C
chr1	22580516	G	T
chr1	22620238	A	G
chr1	22634828	A	G
chr1	22721730	T	A
chr1	22807607	G	A
chr1	22881461	C	A
chr1	23109654	G	A
chr1	23110175	G	A
chr1	23115333	T	C
chr1	23570096	G	C
chr1	23797625	C	T
chr1	23830679	G	A
chr1	23852558	A	G
chr1	23964719	G	A
chr1	23982554	C	T
chr1	24267756	T	C
chr1	24307122	C	T
chr1	24313529	T	C
chr1	24318714	T	C
chr1	24400620	G	C
chr1	24530416	T	G
chr1	24780346	C	T
chr1	25210630	G	A
chr1	25834259	T	G
chr1	25841191	A	G
chr1	25937123	T	C
chr1	25972974	T	C
chr1	25981117	C	T
chr1	25991900	G	A
chr1	26070948	G	A
chr1	26148715	C	T
chr1	26400024	C	A
chr1	26451819	G	T
chr1	26643985	C	T
chr1	26686040	T	G
chr1	26854180	C	G
chr1	27186715	G	T
chr1	27330644	G	T
chr1	27479880	A	T
chr1	27484732	T	G
chr1	27649614	T	C
chr1	27748441	G	A
chr1	27750030	C	T
chr1	27809052	G	A
chr1	28088006	C	T
chr1	28301322	C	A
chr1	28367818	G	A
chr1	28915017	C	A
chr1	29107380	A	G
chr1	29158701	T	G
chr1	29162979	A	C
chr1	29218975	G	A
chr1	29255382	A	C
chr1	29343119	G	A
chr1	29365562	G	C
chr1	30005299	C	T
chr1	30123392	C	T
chr1	30151429	C	T
chr1	30309503	C	T
chr1	30763931	G	T
chr1	30863806	A	G
chr1	30998198	C	T
chr1	31023222	C	T
chr1	31045907	C	T
chr1	31087768	G	C
chr1	31193430	T	C
chr1	31442733	G	A
chr1	31599926	G	A
chr1	31737231	A	G
chr1	31871049	T	C
chr1	31889851	A	G
chr1	32104677	G	A
chr1	32242546	T	C
chr1	32457848	A	T
chr1	32718430	C	G
chr1	32823323	A	G
chr1	32866002	C	T
chr1	32963622	G	A
chr1	33433518	A	G
chr1	33442381	A	C
chr1	33508076	C	T
chr1	33575552	A	C
chr1	34005504	A	G
chr1	34291671	G	A
chr1	34308888	C	A
chr1	34394162	G	A
chr1	34451824	G	A
chr1	34461754	C	T
chr1	34791894	T	A
chr1	34927855	G	T
chr1	34990103	T	C
chr1	35033906	G	A
chr1	35341646	A	G
chr1	35367278	A	G
chr1	35408090	G	A
chr1	35422408	G	A
chr1	35462173	G	A
chr1	35506175	T	A
chr1	35512623	T	A
chr1	35688930	G	A
chr1	35718006	G	A
chr1	35895884	T	C
chr1	35948996	C	T
chr1	36011103	A	T
chr1	36136554	C	T
chr1	36712979	T	C
chr1	37060950	G	A
chr1	37500460	T	C
chr1	37746228	C	T
chr1	37925700	T	A
chr1	38004320	A	C
chr1	38040122	A	C
chr1	38116997	C	T
chr1	38462645	A	G
chr1	38629506	G	A
chr1	38848004	G	A
chr1	38902317	C	T
chr1	38977999	T	G
chr1	39095680	A	G
chr1	39282224	T	G
chr1	39300730	G	T
chr1	39334420	G	A
chr1	39596570	G	A
chr1	39856257	G	T
chr1	39860292	C	T
chr1	39895111	G	A
chr1	39905386	A	T
chr1	40022373	A	C
chr1	40222803	G	C
chr1	40233218	A	G
chr1	40239757	T	C
chr1	40353512	A	C
chr1	40453504	A	G
chr1	40547451	G	C
chr1	40599700	G	A
chr1	40812206	G	A
chr1	40840981	G	T
chr1	40973748	C	T
chr1	41064206	C	T
chr1	41129284	G	T
chr1	41632503	G	A
chr1	41820297	G	T
chr1	42237246	C	T
chr1	42334613	G	A
chr1	42496344	T	C
chr1	42539762	C	T
chr1	42627188	T	C
chr1	42647301	A	G
chr1	42884761	G	A
chr1	42904596	C	T
chr1	42956221	G	T
chr1	43077675	G	C
chr1	43186593	C	G
chr1	43419634	G	T
chr1	43563955	A	G
chr1	43704593	A	T
chr1	44007985	G	A
chr1	44187850	T	G
chr1	44357958	A	G
chr1	44507593	G	A
chr1	44693460	T	G
chr1	44921872	A	C
chr1	44946448	C	G
chr1	44959983	C	G
chr1	45101876	A	G
chr1	45347897	G	A
chr1	45450387	G	A
chr1	45625200	C	G
chr1	45996851	A	T
chr1	46128968	C	T
chr1	46157537	A	G
chr1	46549601	G	C
chr1	46609061	A	G
chr1	46666339	G	A
chr1	46984254	C	T
chr1	47001102	A	G
chr1	47060230	C	A
chr1	47097642	G	T
chr1	47174541	G	T
chr1	47578138	T	A
chr1	47608301	G	A
chr1	47700930	C	T
chr1	48231310	T	A
chr1	48301823	C	G
chr1	48408501	G	C
chr1	48751946	C	A
chr1	48827888	C	A
chr1	48894644	G	A
chr1	49199092	T	C
chr1	49215666	G	A
chr1	49280714	A	G
chr1	49513001	G	A
chr1	49536558	G	A
chr1	49644861	A	G
chr1	49841505	A	G
chr1	49869591	A	C
chr1	50159369	G	A
chr1	50185399	A	T
chr1	50196505	C	T
chr1	50390916	A	T
chr1	50433854	T	A
chr1	50512265	C	G
chr1	50611196	G	A
chr1	50647849	C	A
chr1	50952138	A	G
chr1	51231076	T	C
chr1	51387878	T	C
chr1	51422722	A	G
chr1	51553601	G	T
chr1	51761226	G	C
chr1	51947271	C	G
chr1	52145935	C	T
chr1	52368759	C	T
chr1	52385515	T	C
chr1	52461871	A	C
chr1	52618289	G	A
chr1	53102739	C	T
chr1	53213475	C	G
chr1	53393495	C	G
chr1	53397990	T	C
chr1	53686441	A	T
chr1	54242838	C	T
chr1	54281015	C	G
chr1	54583767	G	C
chr1	54591736	T	G
chr1	54673825	C	G
chr1	54699689	A	C
chr1	55231133	C	T
chr1	55717545	G	A
chr1	55956761	A	G
chr1	56044084	G	A
chr1	56149035	G	A
chr1	56169957	T	C
chr1	56170856	T	G
chr1	56178861	T	C
chr1	56396670	G	C
chr1	56453887	G	A
chr1	56532230	C	A
chr1	56843317	A	T
chr1	57321769	C	G
chr1	57797136	C	T
chr1	57900519	G	A
chr1	58575599	G	A
chr1	58825376	G	C
chr1	58827648	C	T
chr1	58971705	G	A
chr1	59193911	A	T
chr1	59275477	T	C
chr1	59607597	C	T
chr1	59691098	G	T
chr1	59725716	C	T
chr1	59760798	C	T
chr1	59969350	A	G
chr1	60013298	C	T
chr1	60159054	A	G
chr1	60364306	T	C
chr1	60458312	C	T
chr1	60616839	A	T
chr1	60969827	G	A
chr1	61084006	C	T
chr1	61105306	A	G
chr1	61124435	G	A
chr1	61540283	A	T
chr1	61560388	C	T
chr1	61591027	A	G
chr1	61737263	G	A
chr1	62017344	T	C
chr1	62091802	A	G
chr1	62210313	A	C
chr1	62487350	G	A
chr1	63085702	G	T
chr1	63140838	C	T
chr1	63426574	A	G
chr1	63496393	A	C
chr1	63662352	G	A
chr1	63665186	C	T
chr1	64091430	T	A
chr1	64178781	T	C
chr1	64522358	C	A
chr1	64690009	G	C
chr1	64759197	A	G
chr1	64837969	T	C
chr1	64875375	C	T
chr1	65160447	C	T
chr1	65169911	G	A
chr1	65273683	C	T
chr1	65754432	C	T
chr1	65792823	C	A
chr1	65803215	C	T
chr1	65887098	T	A
chr1	65963598	T	G
chr1	65979067	C	T
chr1	66290050	A	G
chr1	66608489	G	A
chr1	66890687	C	T
chr1	66961210	T	G
chr1	67042880	T	C
chr1	67301515	A	G
chr1	67323985	T	C
chr1	67346229	T	C
chr1	67414463	A	C
chr1	67716340	A	T
chr1	68116376	T	G
chr1	68173590	A	C
chr1	68230840	G	A
chr1	68500081	G	C
chr1	68509553	A	G
chr1	68552596	A	C
chr1	69126903	G	A
chr1	69151399	A	T
chr1	69236338	C	T
chr1	69401454	T	C
chr1	69490376	C	A
chr1	69615900	A	T
chr1	69694661	A	G
chr1	69752662	C	T
chr1	70183585	A	G
chr1	70286236	G	A
chr1	70498320	G	A
chr1	70536748	T	C
chr1	71166172	T	G
chr1	71229010	A	C
chr1	71276423	A	T
chr1	71310365	G	A
chr1	71382889	T	C
chr1	71392012	G	A
chr1	71497971	T	A
chr1	71540056	T	C
chr1	71656120	G	A
chr1	71777416	A	G
chr1	71807707	C	T
chr1	71898737	C	T
chr1	71964888	T	C
chr1	72064384	C	A
chr1	72281533	C	T
chr1	72360570	T	C
chr1	72383833	G	A
chr1	72458835	A	G
chr1	72691980	G	C
chr1	73026678	T	C
chr1	73262595	C	T
chr1	73274651	A	G
chr1	73318344	T	A
chr1	73325227	G	A
chr1	73506155	T	C
chr1	73827270	A	G
chr1	74093071	C	G
chr1	74303828	C	T
chr1	74484839	A	G
chr1	74540475	G	C
chr1	74584880	A	G
chr1	74658963	T	G
chr1	74683097	A	C
chr1	74691380	A	G
chr1	75107327	C	T
chr1	75162730	G	T
chr1	75267526	G	T
chr1	75288261	T	C
chr1	75288416	A	C
chr1	75533419	T	C
chr1	75737773	C	T
chr1	75814402	G	A
chr1	75851997	G	C
chr1	76383235	C	G
chr1	76431873	T	A
chr1	76440667	C	A
chr1	76579383	C	T
chr1	76680205	T	G
chr1	76753100	G	A
chr1	76814529	G	A
chr1	76843738	G	T
chr1	77124261	C	T
chr1	77209521	G	A
chr1	78583516	G	A
chr1	78640429	T	C
chr1	78737584	C	T
chr1	79501314	C	A
chr1	79587895	C	T
chr1	79590493	T	C
chr1	79927509	G	A
chr1	80025142	G	T
chr1	80293904	T	C
chr1	80711968	A	C
chr1	80718975	G	C
chr1	80850883	A	G
chr1	80980896	G	T
chr1	81017991	C	T
chr1	81173131	T	C
chr1	81212429	T	A
chr1	81595313	T	A
chr1	81679924	C	T
chr1	81940197	G	A
chr1	82068004	C	T
chr1	82353614	C	T
chr1	82415576	C	T
chr1	82555215	C	G
chr1	82963255	C	G
chr1	82973531	G	A
chr1	83005168	C	T
chr1	83102888	T	C
chr1	83116452	C	T
chr1	83150807	C	G
chr1	83254317	G	A
chr1	83358265	G	T
chr1	83404601	G	C
chr1	83439814	T	C
chr1	83789309	C	A
chr1	83982578	T	C
chr1	84155028	A	G
chr1	84570313	G	T
chr1	84788432	T	C
chr1	84869646	A	C
chr1	84965989	A	C
chr1	85113743	G	C
chr1	85173785	C	T
chr1	85272980	C	A
chr1	85315373	A	G
chr1	85541397	T	C
chr1	85572535	G	T
chr1	85608390	T	A
chr1	85798684	G	A
chr1	86033808	C	T
chr1	86340790	G	C
chr1	86726154	C	T
chr1	86913889	G	A
chr1	86930790	T	C
chr1	87004259	G	A
chr1	87391644	T	G
chr1	87578946	T	G
chr1	87622216	G	A
chr1	87795792	G	A
chr1	87952416	C	T
chr1	88225123	G	A
chr1	88248391	G	T
chr1	88344524	A	T
chr1	88417009	C	A
chr1	88508679	G	T
chr1	89220076	T	C
chr1	89339606	T	C
chr1	89671606	C	T
chr1	89702340	G	A
chr1	90108547	C	T
chr1	90124408	C	T
chr1	90125319	C	T
chr1	90375296	A	C
chr1	90608439	A	C
chr1	90639055	C	G
chr1	90815031	G	A
chr1	90967942	G	C
chr1	91279155	G	C
chr1	91279176	A	C
chr1	91354001	G	A
chr1	91980071	G	T
chr1	92130096	A	T
chr1	92470584	T	G
chr1	92707457	G	A
chr1	93113456	C	T
chr1	93195187	A	G
chr1	93462151	G	A
chr1	93543655	A	G
chr1	93576560	A	C
chr1	93674645	G	A
chr1	93706876	C	T
chr1	93757098	C	T
chr1	93856027	C	A
chr1	93969810	A	G
chr1	93984844	T	C
chr1	94197528	C	G
chr1	94349514	G	A
chr1	94362593	C	T
chr1	94378582	C	T
chr1	94387029	A	T
chr1	94449593	G	A
chr1	94488713	A	G
chr1	94652075	C	T
chr1	94706054	T	A
chr1	94779387	G	A
chr1	94833417	C	A
chr1	94929933	G	A
chr1	95043566	G	A
chr1	95116270	C	T
chr1	95132191	A	G
chr1	95893598	G	A
chr1	96303339	G	A
chr1	96404557	A	C
chr1	96565921	A	G
chr1	96646211	A	T
chr1	96718059	C	T
chr1	96723376	A	T
chr1	96749386	A	T
chr1	96789836	C	G
chr1	96815225	C	T
chr1	96890973	C	G
chr1	96931770	T	C
chr1	96953851	G	A
chr1	97428950	C	T
chr1	97827987	C	T
chr1	98580296	T	A
chr1	98602104	T	C
chr1	98690046	G	C
chr1	98776758	G	A
chr1	98806014	A	G
chr1	98831804	A	T
chr1	98863593	G	A
chr1	98893833	A	G
chr1	98966532	A	G
chr1	99014723	G	C
chr1	99054616	A	G
chr1	99339619	A	G
chr1	99385971	T	G
chr1	99459004	A	C
chr1	99514601	C	T
chr1	99689825	A	G
chr1	99909665	A	G
chr1	100305682	T	A
chr1	100833877	C	T
chr1	100890727	G	A
chr1	101180768	G	T
chr1	101230074	A	T
chr1	101408263	T	C
chr1	101573090	G	A
chr1	101634306	A	G
chr1	101641986	T	A
chr1	101710264	T	C
chr1	102161215	A	G
chr1	102224271	G	A
chr1	102618048	C	T
chr1	102679418	A	C
chr1	102703204	G	A
chr1	103133118	C	A
chr1	103311944	A	G
chr1	103783375	C	T
chr1	103801732	T	G
chr1	104211522	A	G
chr1	104236048	G	C
chr1	104367726	G	A
chr1	104785530	A	G
chr1	104905016	G	A
chr1	104924781	C	T
chr1	105091980	G	A
chr1	105113783	T	C
chr1	105250819	G	A
chr1	105737314	G	A
chr1	105963586	T	C
chr1	106001502	C	A
chr1	106050366	T	C
chr1	106494489	C	T
chr1	106508843	T	C
chr1	106511193	T	C
chr1	106526972	T	A
chr1	106624521	T	C
chr1	106665240	A	C
chr1	106915774	C	A
chr1	106923323	T	C
chr1	107356135	A	G
chr1	107394918	G	A
chr1	107443977	G	A
chr1	107784596	G	A
chr1	107899508	T	C
chr1	107929328	C	T
chr1	107942980	G	A
chr1	108006497	G	A
chr1	108006554	A	G
chr1	108094532	A	G
chr1	108191491	T	C
chr1	108287918	C	T
chr1	108503019	G	A
chr1	108528318	A	C
chr1	108906001	G	A
chr1	109256248	C	T
chr1	109603254	G	A
chr1	109650465	A	T
chr1	109770744	C	T
chr1	109837267	C	T
chr1	109946571	C	T
chr1	110272897	C	T
chr1	110378271	T	C
chr1	110428812	C	A
chr1	110473630	T	A
chr1	110491230	C	T
chr1	110532667	G	A
chr1	110562505	G	T
chr1	110753617	G	A
chr1	111065191	G	T
chr1	111256051	T	C
chr1	111696093	G	A
chr1	111819326	A	C
chr1	111897405	A	G
chr1	111912181	C	A
chr1	111987998	A	G
chr1	112023423	G	A
chr1	112304469	C	T
chr1	113190862	C	T
chr1	113274623	A	G
chr1	113316147	G	C
chr1	113469063	T	G
chr1	113597705	C	G
chr1	113605551	A	G
chr1	114120570	G	A
chr1	114281637	T	C
chr1	114305972	G	A
chr1	114384400	G	A
chr1	114481965	C	T
chr1	114524060	A	C
chr1	114615698	C	T
chr1	114724609	G	A
chr1	114848956	C	A
chr1	114883622	G	A
chr1	114960272	G	C
chr1	115077609	G	A
chr1	115111441	C	T
chr1	115128492	C	A
chr1	115393355	A	T
chr1	115660832	A	T
chr1	115695137	C	T
chr1	115895771	T	A
chr1	115995083	G	C
chr1	116007221	G	A
chr1	116133507	A	G
chr1	116239236	G	C
chr1	116349201	T	G
chr1	116357581	A	G
chr1	116433417	A	C
chr1	116543257	T	C
chr1	116737033	T	C
chr1	116800281	G	A
chr1	117219055	T	A
chr1	117289112	G	C
chr1	117390125	G	T
chr1	117505020	A	C
chr1	117535897	G	C
chr1	117559392	C	T
chr1	117717896	C	G
chr1	117799410	A	G
chr1	117884846	C	T
chr1	118027413	C	A
chr1	118040140	G	A
chr1	118066041	G	A
chr1	118427846	G	A
chr1	118498429	A	G
chr1	118803523	G	A
chr1	118827618	G	A
chr1	118833107	C	A
chr1	118931357	T	C
chr1	119157744	T	A
chr1	119219118	A	T
chr1	119493153	G	A
chr1	119654763	T	C
chr1	120129851	T	C
chr1	120269397	C	T
chr1	120319724	G	A
chr1	120487254	A	G
chr1	120888098	G	C
chr1	141963415	G	A
chr1	142540204	C	G
chr1	143615471	G	T
chr1	144367022	T	C
chr1	144414396	T	C
chr1	144496035	A	G
chr1	144978886	A	G
chr1	145038929	A	C
chr1	145039740	A	C
chr1	145070980	G	A
chr1	145212431	T	C
chr1	145305690	C	T
chr1	145392376	T	C
chr1	145444509	T	C
chr1	145614682	G	T
chr1	145672159	C	G
chr1	145721707	G	A
chr1	145880481	G	A
chr1	146210490	G	A
chr1	146269309	C	A
chr1	146618907	G	A
chr1	147427373	A	G
chr1	147445963	G	A
chr1	147660955	C	T
chr1	148477341	G	A
chr1	148854904	G	A
chr1	149163732	T	C
chr1	149164487	G	A
chr1	149452214	G	A
chr1	149454038	G	A
chr1	149657142	G	A
chr1	149669404	C	T
chr1	149938430	C	A
chr1	150025585	T	C
chr1	150244965	C	T
chr1	150521453	A	C
chr1	150918693	G	A
chr1	150944862	C	T
chr1	151024862	A	G
chr1	151126140	C	T
chr1	151257694	G	C
chr1	151350902	T	A
chr1	151389309	C	A
chr1	151596315	C	T
chr1	151639549	C	T
chr1	151837606	G	A
chr1	151959062	G	A
chr1	152064487	C	T
chr1	152684046	C	G
chr1	152715572	G	A
chr1	152831822	G	A
chr1	152876353	G	A
chr1	153110133	C	T
chr1	153196938	G	A
chr1	153307061	C	A
chr1	153340912	C	T
chr1	153728241	C	A
chr1	153784763	C	G
chr1	153826253	C	T
chr1	153976817	C	T
chr1	153976865	C	T
chr1	154241570	G	T
chr1	154546833	C	T
chr1	154628421	T	C
chr1	154644379	G	A
chr1	154948489	G	T
chr1	155026954	G	T
chr1	155221533	T	C
chr1	155477208	A	G
chr1	155924555	C	T
chr1	156026766	C	T
chr1	156334209	G	A
chr1	156402667	C	T
chr1	156476060	T	A
chr1	156477929	A	G
chr1	156585391	C	T
chr1	156674548	G	T
chr1	156901982	C	G
chr1	156923342	C	T
chr1	157044740	A	C
chr1	157164770	A	G
chr1	157355587	C	T
chr1	157491937	A	G
chr1	157602604	T	C
chr1	157743518	C	T
chr1	157852239	C	T
chr1	157894052	G	C
chr1	157911088	A	G
chr1	158642602	C	T
chr1	158827760	A	G
chr1	158953086	G	A
chr1	159165802	G	A
chr1	159231389	C	A
chr1	159521437	G	A
chr1	159562115	C	T
chr1	159630901	C	T
chr1	159884351	C	T
chr1	160385357	G	A
chr1	160404962	G	A
chr1	160647882	C	T
chr1	160764363	G	A
chr1	160772893	G	A
chr1	160976110	A	T
chr1	161334707	A	G
chr1	161981821	T	C
chr1	162172008	T	C
chr1	162489336	A	G
chr1	162691806	G	C
chr1	162838213	G	A
chr1	162901817	A	G
chr1	162963831	G	T
chr1	163024717	A	G
chr1	163380356	G	A
chr1	164296557	C	G
chr1	164636730	T	C
chr1	164686484	A	T
chr1	164716743	C	G
chr1	164995992	C	T
chr1	165001580	C	T
chr1	165203681	C	T
chr1	165227219	A	G
chr1	165263033	C	T
chr1	165287627	C	T
chr1	165449474	G	A
chr1	165537816	T	G
chr1	165552063	G	A
chr1	165597788	G	T
chr1	165838563	T	C
chr1	165901529	G	A
chr1	165939415	C	A
chr1	166045264	T	C
chr1	166119199	C	T
chr1	166438981	A	G
chr1	166780168	C	T
chr1	167068186	C	T
chr1	167257454	C	T
chr1	167478606	T	C
chr1	167800991	C	G
chr1	168032032	C	T
chr1	168406087	T	C
chr1	168475294	G	A
chr1	168485084	A	T
chr1	169482206	A	T
chr1	169713869	C	G
chr1	170016627	A	G
chr1	170030986	G	T
chr1	170580316	C	T
chr1	170760440	G	A
chr1	170968170	T	A
chr1	171389692	G	A
chr1	171510916	T	A
chr1	171716036	C	A
chr1	171893468	T	C
chr1	172096542	C	A
chr1	172120042	G	A
chr1	172235385	A	G
chr1	172359078	G	A
chr1	172658540	C	T
chr1	172814803	G	A
chr1	172840844	G	A
chr1	173038437	C	T
chr1	173086412	G	T
chr1	173137255	A	G
chr1	173239036	C	G
chr1	173293838	G	T
chr1	173629205	T	G
chr1	173722669	A	C
chr1	174002874	G	A
chr1	174021041	G	A
chr1	174056653	C	T
chr1	174092015	C	T
chr1	174102410	C	T
chr1	174151669	C	T
chr1	174343095	A	C
chr1	174364633	A	G
chr1	174486214	C	T
chr1	174506737	G	A
chr1	174516807	A	G
chr1	174990629	C	T
chr1	175264840	C	T
chr1	175339487	C	A
chr1	175462027	A	G
chr1	175571973	A	G
chr1	175724145	A	G
chr1	175825087	C	T
chr1	175987409	G	T
chr1	176138981	T	A
chr1	176190670	A	T
chr1	176502296	A	G
chr1	176604435	A	T
chr1	176617953	A	T
chr1	176643888	A	T
chr1	176722160	A	G
chr1	176760697	A	G
chr1	176883291	G	A
chr1	176979009	A	G
chr1	177046311	A	C
chr1	177442721	G	C
chr1	177477314	A	C
chr1	178188282	C	T
chr1	178197351	T	A
chr1	178427747	C	T
chr1	178492899	C	T
chr1	178503871	C	T
chr1	178538133	A	C
chr1	178592347	G	A
chr1	178745990	C	T
chr1	178791674	G	T
chr1	178988067	G	T
chr1	179020822	T	C
chr1	179141194	A	G
chr1	179152497	C	T
chr1	179167874	G	A
chr1	179297338	C	T
chr1	179491604	G	C
chr1	179640165	C	T
chr1	179705304	C	A
chr1	179802404	G	A
chr1	179878935	A	G
chr1	179898599	G	T
chr1	180035175	G	A
chr1	180206116	A	T
chr1	180431284	C	T
chr1	180516262	A	G
chr1	180516833	T	G
chr1	180630372	A	G
chr1	180994500	G	A
chr1	180997881	C	T
chr1	181013059	C	T
chr1	181391339	A	C
chr1	181732426	C	T
chr1	181886043	T	C
chr1	181944857	A	G
chr1	182269165	G	C
chr1	182359713	C	T
chr1	182476766	G	A
chr1	182481190	A	C
chr1	182562209	A	G
chr1	182699672	G	T
chr1	182798220	T	C
chr1	182832969	G	A
chr1	182855325	C	G
chr1	183297767	T	C
chr1	183364353	A	T
chr1	183511117	A	G
chr1	183748466	T	C
chr1	183780654	G	A
chr1	184435402	T	G
chr1	184443175	G	T
chr1	185033913	C	A
chr1	185093408	C	T
chr1	185139305	C	T
chr1	185234432	C	T
chr1	185256941	C	T
chr1	185355639	A	T
chr1	185397723	G	A
chr1	185409663	A	T
chr1	186077743	C	T
chr1	186113533	C	T
chr1	186178636	A	G
chr1	186192908	G	A
chr1	186370133	C	T
chr1	186403086	G	A
chr1	186664522	C	T
chr1	186742028	A	G
chr1	186906682	T	A
chr1	187120259	G	C
chr1	187158654	C	A
chr1	187390846	A	T
chr1	187485851	A	G
chr1	187719650	C	G
chr1	187797177	T	G
chr1	187966270	G	A
chr1	187977198	A	G
chr1	188052089	C	T
chr1	188123562	A	G
chr1	188165032	C	T
chr1	188242945	A	C
chr1	188292922	G	A
chr1	188627442	C	A
chr1	188799798	T	C
chr1	189162270	A	G
chr1	189314847	G	A
chr1	189321637	C	T
chr1	189486617	G	A
chr1	189675942	T	C
chr1	189743061	G	C
chr1	189902241	T	G
chr1	189947853	T	C
chr1	189992136	G	T
chr1	189992137	C	A
chr1	190022485	T	C
chr1	190027917	T	C
chr1	190161720	G	A
chr1	190280138	T	C
chr1	190954770	C	A
chr1	191151290	C	T
chr1	191460566	T	C
chr1	191604641	G	A
chr1	191677531	G	A
chr1	191728784	A	G
chr1	192104785	G	T
chr1	192213247	C	G
chr1	192440451	T	A
chr1	192569432	A	G
chr1	192674400	A	T
chr1	192768895	C	T
chr1	192805604	T	G
chr1	192827396	T	A
chr1	193144882	C	T
chr1	193235275	T	C
chr1	193350961	T	C
chr1	194051795	T	G
chr1	194958788	T	C
chr1	195299782	T	C
chr1	195518296	T	G
chr1	195627213	C	T
chr1	195671825	C	T
chr1	195991488	G	A
chr1	196040743	C	T
chr1	196152054	C	T
chr1	196180010	G	T
chr1	196546394	A	G
chr1	196568736	G	A
chr1	196568740	G	A
chr1	196691975	C	T
chr1	196949236	G	A
chr1	196986783	C	T
chr1	197238387	C	T
chr1	197352846	A	G
chr1	197366005	C	A
chr1	197405169	T	C
chr1	197618778	A	T
chr1	197629873	G	A
chr1	197711713	G	A
chr1	197746247	A	C
chr1	198246342	C	T
chr1	198480365	C	T
chr1	198551158	G	T
chr1	198570266	A	G
chr1	198684964	C	T
chr1	198757292	T	C
chr1	199115715	G	A
chr1	199183271	G	A
chr1	199244678	T	C
chr1	199272086	C	G
chr1	199362118	G	A
chr1	199421934	C	T
chr1	199481042	G	A
chr1	199857781	G	A
chr1	199863928	G	T
chr1	199926640	G	A
chr1	200007040	T	A
chr1	200029018	C	T
chr1	200034806	T	A
chr1	200160711	G	T
chr1	200174041	C	T
chr1	200176651	C	T
chr1	200215718	C	T
chr1	200418003	G	A
chr1	200422833	T	C
chr1	200700589	A	G
chr1	200824993	C	T
chr1	200935575	T	C
chr1	200987380	C	T
chr1	201492937	C	G
chr1	201564798	G	T
chr1	201698731	G	A
chr1	201725342	A	G
chr1	201787455	G	A
chr1	201800782	G	A
chr1	201961986	G	A
chr1	202081208	T	C
chr1	202096574	T	C
chr1	202311908	A	G
chr1	202393619	A	G
chr1	202461976	G	A
chr1	202566049	T	C
chr1	202752232	G	T
chr1	202981413	G	A
chr1	202981414	C	A
chr1	203063162	A	G
chr1	203341444	G	A
chr1	203432941	G	A
chr1	203814681	G	T
chr1	204675189	C	T
chr1	204682641	G	A
chr1	205002397	A	G
chr1	205056750	A	G
chr1	205402454	C	G
chr1	205613929	A	G
chr1	205689818	G	T
chr1	206001132	T	G
chr1	206252264	C	T
chr1	206362839	C	T
chr1	206508128	C	G
chr1	207005681	T	C
chr1	207066779	G	A
chr1	207181946	C	A
chr1	207394265	C	T
chr1	207497407	A	G
chr1	207531010	C	T
chr1	207888482	A	T
chr1	207917911	C	T
chr1	207918259	C	T
chr1	208050168	C	T
chr1	208113595	G	A
chr1	208188941	G	A
chr1	208272408	T	C
chr1	208344982	T	G
chr1	208778618	T	C
chr1	208836077	A	G
chr1	209043551	T	G
chr1	209144694	A	G
chr1	209216124	A	G
chr1	209386894	G	A
chr1	209556802	A	G
chr1	209770916	G	T
chr1	209886342	T	G
chr1	209947423	G	A
chr1	210092042	T	C
chr1	210454075	G	A
chr1	210571893	G	A
chr1	210863475	G	A
chr1	210907554	G	A
chr1	211159018	G	C
chr1	211165592	G	A
chr1	211172134	C	T
chr1	211304891	C	T
chr1	211370433	C	A
chr1	211741901	A	C
chr1	211811662	C	T
chr1	211882066	G	T
chr1	212189201	G	A
chr1	212637033	G	C
chr1	213054336	C	T
chr1	213074648	C	G
chr1	213166584	C	T
chr1	213446069	G	A
chr1	213952997	C	T
chr1	214441376	C	T
chr1	214983409	T	C
chr1	215091984	T	C
chr1	215166674	G	C
chr1	215423416	G	A
chr1	215442413	T	C
chr1	215845620	G	A
chr1	216181747	A	G
chr1	216268729	G	A
chr1	216322130	T	G
chr1	216703634	T	C
chr1	216930176	T	A
chr1	217189879	C	T
chr1	217316196	A	G
chr1	217382598	G	A
chr1	217796509	A	T
chr1	218060950	T	C
chr1	218078873	T	C
chr1	218098311	C	T
chr1	218155332	C	T
chr1	218282463	A	T
chr1	218294345	C	T
chr1	218378067	A	G
chr1	218497194	T	C
chr1	218589489	G	A
chr1	218743901	A	T
chr1	218824430	G	T
chr1	218846169	A	T
chr1	219227605	T	C
chr1	219229214	C	T
chr1	219722292	G	A
chr1	220142520	C	T
chr1	220172954	A	C
chr1	221031649	T	G
chr1	221126603	T	C
chr1	221144964	C	T
chr1	221593815	T	C
chr1	221867237	C	T
chr1	221885470	G	T
chr1	221958731	C	T
chr1	222357767	A	G
chr1	222429503	A	G
chr1	222473423	G	C
chr1	222593463	G	A
chr1	222631559	T	C
chr1	222693419	T	G
chr1	223001166	C	T
chr1	223057824	C	T
chr1	223398177	A	G
chr1	223417323	C	T
chr1	223486598	A	G
chr1	223685522	G	A
chr1	223779463	G	A
chr1	224095817	A	G
chr1	224237892	C	T
chr1	224275262	G	A
chr1	224525067	A	G
chr1	224580590	T	C
chr1	224650626	C	T
chr1	224865879	T	G
chr1	224988573	A	G
chr1	225005246	C	A
chr1	225129711	C	T
chr1	225155910	C	G
chr1	225222355	T	A
chr1	225309319	A	G
chr1	225351444	A	G
chr1	225358795	T	C
chr1	225368951	A	G
chr1	225669264	T	C
chr1	225708255	C	T
chr1	226039007	T	A
chr1	226046689	C	T
chr1	226111146	C	T
chr1	226196948	G	A
chr1	226669779	G	A
chr1	226807318	C	A
chr1	226974389	C	T
chr1	227014786	C	T
chr1	227360902	G	A
chr1	227484677	C	T
chr1	227867000	G	A
chr1	227916889	T	C
chr1	227954857	T	A
chr1	227988268	C	T
chr1	228102720	C	T
chr1	228184055	G	T
chr1	228288798	G	T
chr1	228324413	C	T
chr1	228545825	G	T
chr1	228550492	C	T
chr1	228692030	A	C
chr1	228698579	C	T
chr1	228815393	T	C
chr1	229097600	T	C
chr1	229169508	G	C
chr1	229470532	C	T
chr1	229705226	T	C
chr1	229808855	A	T
chr1	230073830	C	T
chr1	230122355	T	C
chr1	230144553	A	G
chr1	230186649	A	C
chr1	230227914	T	C
chr1	230327513	G	T
chr1	230524886	T	C
chr1	231101551	C	A
chr1	231207752	G	A
chr1	231345925	G	A
chr1	231503850	G	A
chr1	231561217	T	A
chr1	231809167	G	A
chr1	231897267	A	G
chr1	231917260	C	T
chr1	231931724	T	C
chr1	232076679	G	A
chr1	232146779	G	A
chr1	232163971	G	A
chr1	232208746	A	G
chr1	232299679	C	A
chr1	232449291	A	T
chr1	232462699	A	G
chr1	232476618	G	A
chr1	232894896	C	T
chr1	232900108	G	A
chr1	232912064	G	T
chr1	233192740	G	A
chr1	233221483	G	T
chr1	233626367	T	G
chr1	233668371	A	G
chr1	233720975	G	A
chr1	234001963	T	C
chr1	234250630	T	C
chr1	234522882	G	C
chr1	234881590	C	T
chr1	234990565	T	C
chr1	235009297	A	G
chr1	235297063	T	G
chr1	235412233	C	T
chr1	235449258	C	T
chr1	235460136	A	G
chr1	235542794	G	C
chr1	235613392	G	T
chr1	235629905	G	T
chr1	236018572	A	G
chr1	236112036	G	A
chr1	236174877	C	T
chr1	236179898	C	A
chr1	236187146	G	A
chr1	236342071	G	A
chr1	236578719	G	A
chr1	236655531	G	T
chr1	236771372	A	C
chr1	236973266	G	C
chr1	236998080	C	A
chr1	237055020	T	C
chr1	237061764	G	A
chr1	237074874	G	C
chr1	237232951	C	T
chr1	237615769	T	A
chr1	237695970	G	A
chr1	237725185	T	C
chr1	237793240	G	C
chr1	237822734	G	A
chr1	237919336	A	G
chr1	238283974	T	C
chr1	238288521	G	A
chr1	238293790	G	T
chr1	238331143	G	A
chr1	238388439	A	G
chr1	238526268	A	G
chr1	238673870	T	A
chr1	238748859	T	C
chr1	239010061	C	T
chr1	239440067	T	C
chr1	239449832	G	A
chr1	239455010	A	T
chr1	239648308	C	T
chr1	240003317	C	T
chr1	240121741	T	C
chr1	240455894	C	T
chr1	240751064	C	T
chr1	240914981	G	A
chr1	240994025	A	T
chr1	241050922	A	G
chr1	241069574	A	G
chr1	241148925	G	A
chr1	241356761	T	C
chr1	241861858	T	A
chr1	241907552	A	T
chr1	241910636	T	C
chr1	242074718	T	A
chr1	242082826	T	G
chr1	242166729	C	T
chr1	242389350	C	T
chr1	242523753	C	T
chr1	242569377	T	C
chr1	242828979	G	A
chr1	242862043	A	G
chr1	242977222	C	T
chr1	243060802	G	A
chr1	243060803	A	G
chr1	243661138	C	G
chr1	243708956	G	A
chr1	243723288	T	C
chr1	243723949	C	T
chr1	243805080	G	A
chr1	243836758	C	T
chr1	243975272	T	C
chr1	243975507	G	C
chr1	244037428	C	A
chr1	244682836	G	A
chr1	244846391	G	A
chr1	245219217	A	G
chr1	245287190	G	C
chr1	245289328	G	A
chr1	245312458	C	T
chr1	246005548	G	T
chr1	246204327	C	T
chr1	246423000	C	T
chr1	247028725	G	A
chr1	247157942	T	C
chr1	247157949	A	G
chr10	320968	C	T
chr10	486946	A	G
chr10	497182	A	C
chr10	511034	G	A
chr10	557945	C	T
chr10	789128	T	C
chr10	971502	C	A
chr10	1057922	G	A
chr10	1123408	C	T
chr10	1216472	C	A
chr10	1232321	A	G
chr10	1278871	G	A
chr10	1313738	G	A
chr10	1398362	G	A
chr10	1443231	C	T
chr10	1456265	C	T
chr10	1489081	C	A
chr10	1686828	C	T
chr10	1825459	G	A
chr10	1987751	C	T
chr10	2184331	T	C
chr10	2401554	C	T
chr10	2579694	T	G
chr10	2579709	T	C
chr10	2579758	A	G
chr10	3369788	T	A
chr10	3562020	A	G
chr10	3576346	G	A
chr10	3976830	C	T
chr10	4011878	G	A
chr10	4278949	C	T
chr10	4301809	T	A
chr10	4303099	G	A
chr10	4439735	C	A
chr10	4526994	C	T
chr10	4527004	G	A
chr10	4582405	A	T
chr10	4725598	C	A
chr10	5056210	T	C
chr10	5125347	C	T
chr10	5152680	G	A
chr10	5574075	T	C
chr10	5776630	C	G
chr10	5779873	T	G
chr10	6035396	G	A
chr10	6054431	C	T
chr10	6152354	C	T
chr10	6261495	G	A
chr10	6268872	A	G
chr10	6344849	G	A
chr10	6427492	C	T
chr10	6727881	A	G
chr10	6835322	G	A
chr10	6839675	G	A
chr10	7394375	A	G
chr10	7445560	C	T
chr10	7478552	A	G
chr10	7881839	C	T
chr10	7889169	A	G
chr10	8107568	T	C
chr10	8356732	T	G
chr10	8623746	G	A
chr10	8985622	C	A
chr10	9210359	T	G
chr10	9285377	G	A
chr10	9814073	A	G
chr10	9853308	A	T
chr10	10307771	A	C
chr10	10585220	C	T
chr10	10656674	T	G
chr10	10678389	C	T
chr10	10928363	A	C
chr10	11302382	T	C
chr10	11825995	A	G
chr10	12127191	C	T
chr10	12326476	G	A
chr10	12402769	C	T
chr10	12444374	G	T
chr10	12469722	T	C
chr10	12502126	A	G
chr10	12689170	G	A
chr10	12890966	A	G
chr10	12916770	C	G
chr10	13195559	G	A
chr10	13206669	G	C
chr10	13227024	G	A
chr10	13936343	G	A
chr10	14481454	T	A
chr10	15055096	C	A
chr10	15216762	G	T
chr10	15239145	T	C
chr10	15316681	G	A
chr10	16099158	G	A
chr10	16161630	C	T
chr10	16226601	C	G
chr10	16573210	G	A
chr10	16846005	G	A
chr10	16906025	T	C
chr10	17224436	T	C
chr10	17326000	T	C
chr10	17348503	C	G
chr10	17359867	C	G
chr10	17402244	G	C
chr10	17424453	T	C
chr10	17803291	T	C
chr10	18270154	T	G
chr10	18345450	A	G
chr10	18549417	A	G
chr10	18801492	T	C
chr10	18843080	C	T
chr10	19105623	A	G
chr10	19108214	A	G
chr10	19108670	C	T
chr10	19124589	G	T
chr10	19214606	T	C
chr10	19274120	A	G
chr10	19323906	A	G
chr10	19383498	C	T
chr10	19437647	C	T
chr10	20640024	G	A
chr10	20651937	G	A
chr10	20756964	T	A
chr10	20793401	G	A
chr10	20870293	C	T
chr10	21311095	G	A
chr10	21509910	A	G
chr10	21709376	G	A
chr10	21727071	G	T
chr10	21749381	C	T
chr10	21931083	T	C
chr10	22010511	C	T
chr10	22014898	A	G
chr10	22187176	A	T
chr10	22223450	G	A
chr10	22224240	T	C
chr10	22380041	T	C
chr10	22452897	G	A
chr10	22533807	G	A
chr10	22748996	A	T
chr10	22797211	C	A
chr10	22856810	C	T
chr10	22994804	C	T
chr10	23014895	G	A
chr10	23019862	G	T
chr10	23365811	G	A
chr10	23374231	G	A
chr10	23459105	A	G
chr10	23634414	T	C
chr10	23664367	C	A
chr10	23710651	G	A
chr10	23726506	C	T
chr10	24403885	T	A
chr10	24726238	T	C
chr10	25096179	T	G
chr10	25258886	G	A
chr10	25307716	C	G
chr10	25398678	T	C
chr10	25638132	C	T
chr10	25762514	G	A
chr10	25969668	G	A
chr10	25986452	G	A
chr10	26207357	G	A
chr10	26267303	G	A
chr10	26386232	C	T
chr10	26542750	A	G
chr10	26752340	A	T
chr10	26970861	T	A
chr10	26970862	C	A
chr10	27080742	T	C
chr10	27391526	G	T
chr10	27568325	A	C
chr10	27597751	A	G
chr10	27597752	C	A
chr10	27630375	G	A
chr10	27739108	A	C
chr10	27826035	A	G
chr10	28378425	T	G
chr10	28899774	C	T
chr10	28900297	T	G
chr10	29115879	T	A
chr10	29167019	T	C
chr10	29242894	T	A
chr10	29273042	T	C
chr10	29522120	C	T
chr10	29653068	G	T
chr10	29842363	C	A
chr10	29854240	G	C
chr10	30017241	G	T
chr10	30268104	T	A
chr10	30381109	G	A
chr10	30717975	G	C
chr10	30984554	A	G
chr10	31027084	C	T
chr10	31644075	G	A
chr10	31691616	G	A
chr10	32244987	T	C
chr10	32309363	C	G
chr10	32418478	A	G
chr10	32484858	G	A
chr10	32522213	G	A
chr10	32533995	T	C
chr10	32588042	C	A
chr10	32675036	T	C
chr10	32769389	T	C
chr10	32932657	T	G
chr10	33045049	G	T
chr10	33066561	A	G
chr10	33178593	C	T
chr10	33507860	G	T
chr10	33576943	C	T
chr10	33722636	G	T
chr10	33776692	T	C
chr10	33777697	C	T
chr10	34004462	G	A
chr10	34050122	G	A
chr10	34073053	G	A
chr10	34328588	T	C
chr10	34463555	G	C
chr10	34717187	G	C
chr10	34748942	A	G
chr10	34893320	G	T
chr10	35039125	A	T
chr10	35128134	C	G
chr10	35218435	G	A
chr10	35383322	T	C
chr10	35427745	G	A
chr10	35898466	G	A
chr10	35904833	C	G
chr10	36085638	A	C
chr10	36222701	A	C
chr10	36399914	G	A
chr10	36637685	G	A
chr10	36666831	T	G
chr10	36891397	C	T
chr10	37106545	C	A
chr10	37219152	C	T
chr10	37643401	C	T
chr10	37672741	G	C
chr10	37710400	G	A
chr10	37738485	G	C
chr10	37775949	G	C
chr10	37857017	C	T
chr10	38035143	A	T
chr10	38068763	C	T
chr10	38435524	G	A
chr10	38461233	C	T
chr10	38575310	G	C
chr10	38691185	A	G
chr10	38819768	A	G
chr10	38923336	C	T
chr10	39077760	G	A
chr10	39149307	G	A
chr10	41722880	G	A
chr10	41774145	T	A
chr10	41844673	C	A
chr10	42218367	A	G
chr10	42276969	C	A
chr10	42438993	G	A
chr10	42782667	T	C
chr10	42803019	C	T
chr10	43129270	C	T
chr10	43209210	C	T
chr10	43232766	A	C
chr10	43236977	G	A
chr10	43264302	G	A
chr10	43694328	C	T
chr10	43712219	G	C
chr10	43781857	G	C
chr10	43798749	A	G
chr10	43862536	G	A
chr10	43903979	T	C
chr10	44077490	C	T
chr10	44297737	G	A
chr10	44550823	T	C
chr10	44555441	G	C
chr10	44932810	G	A
chr10	45112631	C	T
chr10	45444368	A	T
chr10	45516210	G	T
chr10	45556408	C	G
chr10	46440708	C	T
chr10	46512500	A	C
chr10	46803605	C	T
chr10	46810133	A	G
chr10	47130603	G	A
chr10	48168585	G	A
chr10	49114023	C	A
chr10	49128088	C	T
chr10	49151641	A	G
chr10	49572204	G	A
chr10	49600330	G	A
chr10	49611943	T	C
chr10	50104820	G	A
chr10	50132928	C	T
chr10	50201703	A	G
chr10	50230022	G	A
chr10	50490593	G	A
chr10	51140456	G	A
chr10	51686473	T	C
chr10	51701771	G	T
chr10	51811264	C	A
chr10	51969029	C	A
chr10	52006449	T	A
chr10	52337362	A	G
chr10	52489308	A	G
chr10	52596836	T	C
chr10	52628518	C	T
chr10	52729921	G	T
chr10	52816081	A	C
chr10	52926241	G	C
chr10	53032912	C	T
chr10	53132518	G	T
chr10	53251099	C	T
chr10	53302779	C	T
chr10	53459291	G	A
chr10	53491658	G	A
chr10	53839875	A	G
chr10	53931355	A	C
chr10	54033448	T	C
chr10	54330418	A	G
chr10	54390440	C	T
chr10	54481812	G	A
chr10	54633437	A	G
chr10	54997548	C	T
chr10	55893560	G	A
chr10	56083455	G	A
chr10	56096790	G	A
chr10	56273161	C	A
chr10	56280412	G	A
chr10	56307455	G	T
chr10	56478622	G	C
chr10	56553223	A	G
chr10	56630283	G	A
chr10	56696717	C	T
chr10	56840837	T	G
chr10	56937691	T	C
chr10	56949919	C	T
chr10	57004315	T	G
chr10	57119581	T	C
chr10	57184321	C	T
chr10	57229974	A	G
chr10	57603640	T	C
chr10	57721894	G	A
chr10	57929853	G	A
chr10	57953663	A	C
chr10	58131453	T	G
chr10	58293675	C	T
chr10	58331933	G	A
chr10	58357605	G	A
chr10	58587356	A	T
chr10	58904901	C	G
chr10	59069410	G	A
chr10	59080340	G	A
chr10	59232780	C	A
chr10	59651133	T	A
chr10	59698662	G	A
chr10	59774026	C	T
chr10	59877379	T	C
chr10	59992006	A	G
chr10	59998100	G	A
chr10	60195966	C	T
chr10	60232106	G	A
chr10	60272460	C	T
chr10	60273842	C	G
chr10	60284336	C	T
chr10	60862333	A	G
chr10	60958513	C	G
chr10	61097829	C	T
chr10	61167728	C	T
chr10	61227531	T	C
chr10	61250286	T	C
chr10	61376160	G	A
chr10	61509705	G	C
chr10	61965333	A	G
chr10	62045929	C	T
chr10	62291378	C	A
chr10	62486627	C	T
chr10	62581224	A	G
chr10	62623853	C	T
chr10	62739798	G	A
chr10	62839135	T	C
chr10	62850665	G	A
chr10	63049126	A	C
chr10	63202792	T	C
chr10	63218240	T	C
chr10	63244702	A	T
chr10	63559263	T	C
chr10	63645219	C	G
chr10	63840396	C	T
chr10	63887235	C	T
chr10	63956058	C	T
chr10	64453956	G	T
chr10	64500136	C	T
chr10	64506415	T	C
chr10	64916046	G	C
chr10	65010474	A	G
chr10	65111579	C	A
chr10	65144710	T	C
chr10	65588952	T	G
chr10	65682490	T	C
chr10	66114373	T	A
chr10	66384267	G	T
chr10	66562479	A	T
chr10	66687676	G	T
chr10	66761427	C	T
chr10	66866988	A	C
chr10	66888231	C	T
chr10	66941850	A	T
chr10	66952440	T	A
chr10	66957310	G	T
chr10	67480730	G	A
chr10	67516188	G	A
chr10	67591487	T	G
chr10	67780246	A	G
chr10	67804510	C	G
chr10	67958917	G	A
chr10	67994096	T	C
chr10	68203460	T	C
chr10	68377577	A	G
chr10	68401435	G	A
chr10	68440831	C	T
chr10	68747046	T	C
chr10	68803851	T	C
chr10	68926841	C	A
chr10	68989386	G	A
chr10	69049402	G	T
chr10	69400447	T	C
chr10	69856649	A	G
chr10	70228920	G	A
chr10	70316215	A	G
chr10	70953630	G	A
chr10	71211905	T	C
chr10	71308217	G	A
chr10	71538096	A	C
chr10	71574094	C	T
chr10	71676628	G	C
chr10	71692488	A	C
chr10	71877862	C	G
chr10	71910560	C	A
chr10	72286147	T	C
chr10	72426183	C	T
chr10	72530970	A	T
chr10	72583213	C	T
chr10	72993796	G	A
chr10	73391164	A	G
chr10	73540148	G	A
chr10	73568137	A	G
chr10	73605369	G	A
chr10	73795219	C	T
chr10	73855572	T	C
chr10	74000619	G	A
chr10	74083661	A	G
chr10	74493045	G	C
chr10	74694780	G	T
chr10	74720567	A	C
chr10	74788471	G	A
chr10	74930773	C	T
chr10	75018075	G	A
chr10	75219072	C	G
chr10	75423004	T	C
chr10	75447947	T	A
chr10	75447951	T	C
chr10	75791115	G	A
chr10	75801851	G	A
chr10	75817446	G	C
chr10	75974286	A	G
chr10	76001635	G	A
chr10	76043368	C	T
chr10	76398639	C	G
chr10	76473149	A	G
chr10	77173029	C	T
chr10	77490927	C	T
chr10	77500689	G	T
chr10	77502266	G	C
chr10	77537779	C	A
chr10	78110715	T	C
chr10	78838567	G	A
chr10	79125269	G	A
chr10	79138711	C	T
chr10	79190335	A	T
chr10	79367862	G	A
chr10	79401182	C	A
chr10	79445312	G	A
chr10	79580913	C	T
chr10	79794655	T	C
chr10	79810274	G	A
chr10	80601078	A	G
chr10	80665957	T	C
chr10	81060115	C	T
chr10	81648340	A	G
chr10	81657884	C	T
chr10	81872590	C	T
chr10	81905489	C	T
chr10	81999695	A	G
chr10	82364967	C	T
chr10	82814999	A	G
chr10	82866424	A	G
chr10	82905193	A	G
chr10	83189975	T	A
chr10	83219278	G	T
chr10	83343516	T	C
chr10	83386091	C	G
chr10	83580914	C	A
chr10	83775041	A	G
chr10	83775347	A	C
chr10	84166253	C	A
chr10	84404571	G	A
chr10	84441362	C	T
chr10	84497042	T	C
chr10	84537248	A	C
chr10	84756089	G	C
chr10	84795587	A	G
chr10	84878861	C	T
chr10	85186332	A	G
chr10	85404199	G	A
chr10	85699945	T	C
chr10	85784397	G	A
chr10	85972310	A	G
chr10	86061531	G	T
chr10	86200672	T	C
chr10	86457503	C	T
chr10	86908641	T	G
chr10	87077697	G	A
chr10	87982121	G	A
chr10	88336281	G	A
chr10	88471893	A	C
chr10	88526263	A	G
chr10	88564168	A	C
chr10	88672801	A	G
chr10	88774063	A	G
chr10	88963770	G	A
chr10	89264292	C	T
chr10	89685183	T	G
chr10	89725479	A	T
chr10	89828676	T	A
chr10	90213984	C	A
chr10	90259515	G	A
chr10	90299854	A	G
chr10	90446819	C	T
chr10	90489014	T	C
chr10	90650074	A	G
chr10	90903175	T	C
chr10	91038594	C	G
chr10	91041596	C	A
chr10	91184626	G	C
[truncated: 15,813 more rows]

## Sheet: de novo indels
Chromosome	Position(hg18)	Ref	Alt
chr1	7429920	CAG	C
chr1	8494076	T	TA
chr1	11811030	T	TTCTCTTCTG
chr1	14167888	CTA	C
chr1	14556450	AC	A
chr1	16345610	G	GGCCCCCTCAACC
chr1	17463217	CATTAGCA	C
chr1	25381866	A	AT
chr1	27654314	G	GAGC
chr1	29408077	TG	T
chr1	29871929	CAGCAAGTTGAT	C
chr1	44037699	TG	T
chr1	45228311	ACCT	A
chr1	46553683	ACT	A
chr1	47552910	C	CT
chr1	52408267	CT	C
chr1	60668051	GA	G
chr1	61309832	CTCTT	C
chr1	65754528	AC	A
chr1	70231243	AC	A
chr1	72711539	TGTAA	T
chr1	74025905	AAG	A
chr1	76415846	TTC	T
chr1	82359461	GA	G
chr1	82779912	GC	G
chr1	85500676	ATTTG	A
chr1	85704976	ATCACTTAATGGTG	A
chr1	94698628	C	CT
chr1	98783352	AT	A
chr1	99963752	CCA	C
chr1	101597558	A	AGCTC
chr1	102334772	GTA	G
chr1	102656048	G	GT
chr1	102765330	CAAACA	C
chr1	103335375	G	GAAA
chr1	104551946	G	GTA
chr1	104551948	C	CAAAAA
chr1	104551950	T	TA
chr1	108955095	CAA	C
chr1	110685382	TG	T
chr1	111973437	AAG	A
chr1	113697144	C	CT
chr1	115403198	ATCTCC	A
chr1	119693663	ATCTC	A
chr1	150436932	CTCTT	C
chr1	154492555	AAG	A
chr1	158477291	G	GT
chr1	158666742	TTGG	T
chr1	162928213	TGCCTTGAGTATA	T
chr1	163562081	AG	A
chr1	165232372	CACAGA	C
chr1	173041125	AG	A
chr1	173530475	G	GA
chr1	175508201	CTG	C
chr1	180755673	TTATAA	T
chr1	181865169	CATGAATAGGGTGCCATATAAATTACT	C
chr1	182284485	GA	G
chr1	185417425	T	TA
chr1	185808937	CA	C
chr1	197548671	CT	C
chr1	202806959	G	GT
chr1	205002392	TC	T
chr1	205275931	TA	T
chr1	206651519	GC	G
chr1	206926778	G	GT
chr1	212351795	AG	A
chr1	213100362	AT	A
chr1	213350623	A	AT
chr1	214668437	CCTGT	C
chr1	217349197	TTGTC	T
chr1	217857420	CA	C
chr1	219290565	C	CA
chr1	221744347	TG	T
chr1	225264822	TTATAGGG	T
chr1	226422599	CGTATTGTAATACA	C
chr1	226754610	CA	C
chr1	230933096	TTCTC	T
chr1	231204604	A	AT
chr1	232754122	T	TAGAG
chr1	234819093	AGAAG	A
chr1	237022609	CAG	C
chr1	241889755	CCTCT	C
chr10	100401	TAACCCC	T
chr10	687710	GC	G
chr10	2330645	CA	C
chr10	3018402	G	GT
chr10	4763328	GT	G
chr10	5270633	TAAAC	T
chr10	8703325	C	CA
chr10	9700462	CA	C
chr10	10781203	GA	G
chr10	11141031	CG	C
chr10	13404314	CT	C
chr10	14089571	GA	G
chr10	14788967	TAA	T
chr10	15297168	TA	T
chr10	15864352	CA	C
chr10	15940810	AT	A
chr10	18301086	CT	C
chr10	19069813	TTG	T
chr10	19951283	G	GA
chr10	20999271	C	CA
chr10	22705186	TG	T
chr10	23031507	TA	T
chr10	25758745	AC	A
chr10	28683949	T	TA
chr10	29242892	TC	T
chr10	29656423	GA	G
chr10	32198636	TTATC	T
chr10	38323922	A	AG
chr10	45465988	AATAT	A
chr10	49323934	T	TG
chr10	49608418	TG	T
chr10	50727564	TA	T
chr10	54408487	CCTAA	C
chr10	54838240	ATAT	A
chr10	55746566	GGTAA	G
chr10	56874440	GGAA	G
chr10	56952137	TG	T
chr10	57193112	AAAAT	A
chr10	57260562	T	TA
chr10	59832793	TAGAC	T
chr10	61140257	A	AT
chr10	61643702	GTT	G
chr10	61785040	AT	A
chr10	62850662	AC	A
chr10	64023073	GT	G
chr10	67461621	T	TA
chr10	77677545	GC	G
chr10	83386089	AC	A
chr10	84854843	A	AT
chr10	85126787	CA	C
chr10	89090988	ATTC	A
chr10	89685184	AT	A
chr10	90315105	AAC	A
chr10	92926771	GT	G
chr10	93543847	AAG	A
chr10	96717654	C	CT
chr10	101917562	AAAAC	A
chr10	102119444	AG	A
chr10	105763713	CTG	C
chr10	109615592	AAG	A
chr10	110718994	A	AT
chr10	110959921	CT	C
chr10	111629198	ATC	A
chr10	114685526	CA	C
chr10	116318246	AG	A
chr10	122929475	TAC	T
chr10	123751430	ATC	A
chr10	132921501	TGTA	T
chr10	134611558	CAT	C
chr11	2771587	GC	G
chr11	5596177	A	AAAAC
chr11	6822002	GCAAA	G
chr11	7943609	AC	A
chr11	8033386	TAGTG	T
chr11	9354455	TAG	T
chr11	10039156	AAAAT	A
chr11	11906932	CTTCCACAAATACT	C
chr11	15922778	TCTC	T
chr11	17825191	AG	A
chr11	18284848	TCC	T
chr11	20187222	C	CTT
chr11	21466438	ACTT	A
chr11	25152257	AC	A
chr11	25306331	AC	A
chr11	27904218	TAC	T
chr11	29101590	T	TG
chr11	31669186	TC	T
chr11	34212973	T	TTTTA
chr11	37556936	T	TG
chr11	37659796	T	TC
chr11	37659797	T	TA
chr11	38569456	GA	G
chr11	38729483	T	TA
chr11	40083144	T	TA
chr11	40526186	TG	T
chr11	47606253	CTGTGA	C
chr11	48363108	C	CT
chr11	50175989	GT	G
chr11	55747748	GA	G
chr11	64248087	TCTC	T
chr11	64751839	GTGCCAGC	G
chr11	64989358	C	CGACA
chr11	65241835	TCAGA	T
chr11	65348150	CTTG	C
chr11	69492529	CTCTT	C
chr11	69882413	A	AT
chr11	74258341	T	TG
chr11	75295010	G	GT
chr11	77819127	A	AC
chr11	78049944	CTGTG	C
chr11	79437757	T	TA
chr11	79510068	A	AT
chr11	79683793	CTAAA	C
chr11	83718485	CT	C
chr11	87382715	CTT	C
chr11	91799758	T	TG
chr11	92556409	CT	C
chr11	93441955	AT	A
chr11	94333930	A	AT
chr11	96073165	AT	A
chr11	98207495	TTAAG	T
chr11	98645450	AT	A
chr11	101948673	CATAT	C
chr11	104248687	CCTAT	C
chr11	104911482	AT	A
chr11	107552915	T	TTA
chr11	112621721	A	AATCT
chr11	114637406	AT	A
chr11	120082899	T	TA
chr11	124182103	GC	G
chr11	126682268	GAAAAT	G
chr11	133192811	CT	C
chr12	449102	T	TG
chr12	2696103	AAGG	A
chr12	4523400	AC	A
chr12	8026159	G	GT
chr12	8815309	T	TG
chr12	9388122	AGAACT	A
chr12	9445980	AAAAG	A
chr12	9670868	CACTT	C
chr12	9984458	AAC	A
chr12	13980931	AG	A
chr12	23681587	TA	T
chr12	25249891	T	TG
chr12	25432539	TGAG	T
chr12	26089028	C	CA
chr12	27612171	ATCC	A
chr12	27897598	TC	T
chr12	31313760	TG	T
chr12	32889776	TA	T
chr12	33976071	GA	G
chr12	34175303	C	CA
chr12	37164161	TA	T
chr12	37264666	T	TTATC
chr12	37345843	TA	T
chr12	43095885	C	CT
chr12	44454272	AAT	A
chr12	44747523	C	CAA
chr12	44838546	GTTTTATATGTATCTCTGTGTACAAGAA	G
chr12	45320281	CAG	C
chr12	46369906	CA	C
chr12	47371793	GT	G
chr12	55396533	TC	T
chr12	56185400	T	TG
chr12	57303708	ATC	A
chr12	57597541	CAT	C
chr12	58777180	AT	A
chr12	62083136	TA	T
chr12	62490072	TGTG	T
chr12	62896138	CTCTG	C
chr12	63486340	A	AT
chr12	63486342	TGAG	T
chr12	67534803	AC	A
chr12	68960887	GAATACA	G
chr12	69857501	T	TC
chr12	72774896	A	ATTG
chr12	75269256	G	GT
chr12	75801626	TC	T
chr12	81324622	CA	C
chr12	82346099	A	AT
chr12	82535314	ACTT	A
chr12	82648828	CT	C
chr12	87353331	AC	A
chr12	87711984	AAAG	A
chr12	88286215	GTTAATC	G
chr12	90954946	AATG	A
chr12	95301052	AAC	A
chr12	95302254	T	TG
chr12	95516857	G	GA
chr12	97589210	G	GT
chr12	98006463	TA	T
chr12	101336975	CT	C
chr12	104935796	C	CT
chr12	105851454	CACA	C
chr12	106508334	CAG	C
chr12	108414944	CAAAAT	C
chr12	115114352	A	AACC
chr12	115455499	C	CG
chr12	119922816	GT	G
chr12	120009574	GCACCTTCA	G
chr12	126156195	ACAC	A
chr12	126688778	T	TA
chr13	20438934	A	AG
chr13	22300685	AT	A
chr13	23073786	TTTGA	T
chr13	23692956	C	CT
chr13	24696165	CTCGGGGAAAGGAATGCTT	C
chr13	39998429	A	AC
chr13	40080577	GA	G
chr13	40948632	AC	A
chr13	41785682	TAAC	T
chr13	44050770	TAAAGC	T
chr13	49976654	T	TGC
chr13	58461969	AG	A
chr13	59956330	GA	G
chr13	62096687	TCAGA	T
chr13	62682233	CTT	C
chr13	66596251	CA	C
chr13	66624064	A	AT
chr13	67462604	CA	C
chr13	68945111	AT	A
chr13	69972875	C	CA
chr13	70726245	CT	C
chr13	71662902	C	CTG
chr13	72793324	ATTC	A
chr13	73364174	CTG	C
chr13	74846904	A	AT
chr13	79006046	T	TAC
chr13	79040027	A	AT
chr13	79898896	AATG	A
chr13	85197310	TAACAG	T
chr13	85199128	CTG	C
chr13	87086360	ACTT	A
chr13	87165817	AAACAT	A
chr13	88226513	C	CA
chr13	89599195	CTT	C
chr13	94564508	A	AT
chr13	94862990	AC	A
chr13	96847918	GA	G
chr13	98556375	C	CA
chr13	98657609	A	ATCCT
chr13	99264120	TA	T
chr13	100274565	GAGAA	G
chr13	100612898	C	CA
chr13	102797947	TC	T
chr13	105579585	TC	T
chr13	110170465	CAAG	C
chr13	111150611	C	CT
chr13	111744751	TACAA	T
chr13	111944179	TTC	T
chr13	112217309	CAGA	C
chr14	23223870	AT	A
chr14	26736868	T	TA
chr14	28294902	TG	T
chr14	28642856	GTCTT	G
chr14	31669160	TA	T
chr14	35265736	GA	G
chr14	36302311	CAGTT	C
chr14	38978658	G	GT
chr14	39852688	CAGA	C
chr14	39923837	CTCTT	C
chr14	40620210	TTAG	T
chr14	40636870	AAT	A
chr14	42520719	C	CCTAACCTTTCTCT
chr14	42915583	GA	G
chr14	43172124	T	TA
chr14	43180125	ATC	A
chr14	43429636	G	GACT
chr14	49472243	TATTG	T
chr14	49936105	GTTTTA	G
chr14	50494881	G	GT
chr14	50831207	CCTT	C
chr14	55530862	GCATGGTATTCCATGGTGTATATGTGCCA	G
chr14	56817881	C	CA
chr14	57068672	ACC	A
chr14	59231972	TC	T
chr14	60617869	GTCTT	G
chr14	63428865	AGTT	A
chr14	64498698	AAAAC	A
chr14	68518262	TGA	T
chr14	72807689	TAC	T
chr14	80207751	C	CA
chr14	81802722	ATC	A
chr14	81820802	AT	A
chr14	85994840	AG	A
chr14	94085791	A	AC
chr14	96073605	AC	A
chr14	97975373	A	AG
chr14	98285381	CTAGA	C
chr14	98827870	AC	A
chr14	100837196	GA	G
chr14	101710193	G	GATT
chr15	20465817	TG	T
chr15	20477859	C	CT
chr15	25489001	AGTT	A
chr15	30902833	AT	A
chr15	32192290	GGC	G
chr15	38407195	T	TA
chr15	38542629	G	GA
chr15	40512475	TTCATA	T
chr15	41108725	G	GA
chr15	43774919	CTA	C
chr15	46744401	C	CAG
chr15	47620286	CTTTG	C
chr15	49562545	GA	G
chr15	50451675	T	TA
chr15	52651319	GGAA	G
chr15	52667996	C	CT
chr15	53683128	AC	A
chr15	53683130	GT	G
chr15	53683133	TATGCAAACATTC	T
chr15	54194494	CTTTTT	C
chr15	55143256	A	AG
chr15	58997523	TGTACGTAACCTCATCTAATCCTTTCGACAACCCCAGGAGGTA	T
chr15	59419211	CTCCAGCTGTTA	C
chr15	59733461	A	AG
chr15	64000157	AG	A
chr15	64555757	GC	G
chr15	66827160	GAC	G
chr15	72664438	CAGAG	C
chr15	74498585	AACAC	A
chr15	75286997	AAT	A
chr15	75333786	ATTTTTT	A
chr15	82987181	GCCA	G
chr15	83138498	TA	T
chr15	86080098	G	GT
chr15	87794272	AG	A
chr15	89796933	TG	T
chr15	89853895	GCTTCTTCCCACTCGC	G
chr15	90028575	T	TG
chr15	90118685	GA	G
chr15	92796471	AAAGAG	A
chr15	98318402	CTT	C
chr16	6612531	ATGT	A
chr16	7076744	T	TTTAA
chr16	7474288	TG	T
chr16	8668652	TTTG	T
chr16	9250972	A	AC
chr16	14177272	CTAAT	C
chr16	19999083	C	CA
chr16	20680687	TAA	T
chr16	22772173	AAAT	A
chr16	30659019	TCTC	T
chr16	45089788	G	GT
chr16	46881749	G	GT
chr16	48909621	A	AATT
chr16	49894567	GA	G
chr16	55017386	T	TAGTA
chr16	56125085	TCACA	T
chr16	57275450	AC	A
chr16	60954794	GTCTC	G
chr16	68685195	T	TC
chr16	69123863	T	TA
chr16	71082819	ATATT	A
chr16	76067561	AT	A
chr16	78959500	TG	T
chr16	79959416	GTCA	G
chr16	80984202	TAATC	T
chr16	86686427	TG	T
chr17	796160	C	CT
chr17	6802505	TA	T
chr17	7992168	G	GAGTGGC
chr17	8448670	CATACTT	C
chr17	10821037	TTG	T
chr17	12225561	A	AT
chr17	12482861	TC	T
chr17	13625525	AT	A
chr17	18719017	CT	C
chr17	20417751	AT	A
chr17	22701678	G	GTA
chr17	27741351	TAG	T
chr17	29657846	CTCACA	C
chr17	31126242	ACT	A
chr17	35218965	CA	C
chr17	36688871	A	AAACTAGAT
chr17	37720854	AT	A
chr17	38137443	T	TCAAAA
chr17	44427427	T	TA
chr17	45656367	AT	A
chr17	48122268	TA	T
chr17	49766017	TA	T
chr17	51297631	T	TATA
chr17	54939034	TCTC	T
chr17	55672304	C	CTAT
chr17	57241962	G	GT
chr17	58992445	C	CA
chr17	68949284	A	ACAGAGG
chr17	69696450	AC	A
chr17	73389769	AGT	A
chr17	73648977	CT	C
chr17	77433302	A	AC
chr17	77835959	TC	T
chr18	2161286	C	CA
chr18	2448263	AT	A
chr18	4133250	AG	A
chr18	5930552	A	AT
chr18	6307184	AC	A
chr18	7226444	T	TG
chr18	11348033	G	GAC
chr18	11394991	A	AGT
chr18	12285146	G	GA
chr18	12583451	T	TA
chr18	14365735	AC	A
chr18	14514329	TG	T
chr18	19456478	T	TA
chr18	19488759	G	GT
chr18	20909000	CT	C
chr18	23268426	CA	C
chr18	24673646	A	ATG
chr18	25076270	GC	G
chr18	26382953	AT	A
chr18	28017069	CA	C
chr18	28935691	AG	A
chr18	28935693	AACAGTAC	A
chr18	29675987	ACTT	A
chr18	32825113	A	AT
chr18	38806046	A	AT
chr18	45944426	CT	C
chr18	50370368	CCATTA	C
chr18	51171826	AT	A
chr18	51429899	AAAT	A
chr18	53750931	G	GGGCT
chr18	60592188	G	GT
chr18	63832492	GA	G
chr18	65281271	CT	C
chr18	65330308	AC	A
chr18	65777060	AC	A
chr18	67057235	T	TA
chr18	67180035	A	ACT
chr18	70723379	TA	T
chr18	71114546	TC	T
chr18	71208238	TATA	T
chr18	72213246	GTTTA	G
chr18	74142806	ACC	A
chr18	74860388	TTTTG	T
chr18	75105422	A	AT
chr18	75425795	AT	A
chr19	3706425	GAACA	G
chr19	9991178	A	AT
chr19	12020803	TA	T
chr19	16180873	CAG	C
chr19	22317391	CAT	C
chr19	23175179	AC	A
chr19	23298437	TCTC	T
chr19	33045828	CTG	C
chr19	33237386	AAAG	A
chr19	36232345	GT	G
chr19	36232348	GGC	G
chr19	36232351	ATTG	A
chr19	36232358	CTGA	C
chr19	45561680	ATG	A
chr19	57111444	CTG	C
chr19	57418914	A	AAAC
chr19	58966978	AAAAC	A
chr2	1905348	CGCACA	C
chr2	3989363	CAATTG	C
chr2	12548815	A	ATACT
chr2	13055988	CAAATT	C
chr2	13596951	T	TA
chr2	15047135	AAAAATT	A
chr2	17033160	AT	A
chr2	18801147	ATATAT	A
chr2	21868132	TC	T
chr2	22849903	AT	A
chr2	23501622	GA	G
chr2	23808978	CATAA	C
chr2	29241583	G	GT
chr2	31905804	TAC	T
chr2	34765087	AT	A
chr2	35795095	GA	G
chr2	35940673	GATGAA	G
chr2	36774037	ACTGATC	A
chr2	38631720	TATA	T
chr2	41151595	ATGCATATATGTGTGTATATATATGTATATGTATGTAAAT	A
chr2	41691589	GGA	G
chr2	45460974	CCT	C
chr2	46480494	AG	A
chr2	49597608	AG	A
chr2	56830832	C	CT
chr2	60976064	T	TCCA
chr2	61795511	TC	T
chr2	61812236	AT	A
chr2	64658027	CATT	C
chr2	65425356	CCA	C
chr2	67917597	CTT	C
chr2	68832914	AT	A
chr2	70168747	TC	T
chr2	70586408	C	CA
chr2	73306561	GGATGA	G
chr2	81707882	G	GGT
chr2	82245457	GTGACTTCTATCATTTGTAC	G
chr2	82954708	C	CT
chr2	83890112	AATAG	A
chr2	84364968	CTTTTT	C
chr2	88639935	CATT	C
chr2	96674900	A	AT
chr2	100990134	G	GTTTC
chr2	102419254	GA	G
chr2	104839443	GCA	G
chr2	105289423	AT	A
chr2	107049067	TCAA	T
chr2	107593403	TC	T
chr2	111805636	AG	A
chr2	117811914	CT	C
chr2	119739081	G	GC
chr2	120385398	AAGTC	A
chr2	123410909	TCA	T
chr2	124238345	TG	T
chr2	128639452	CAG	C
chr2	129283823	G	GGACTA
chr2	131216443	A	AATCG
chr2	135042696	A	AGAAG
chr2	138327286	AATTCAAATG	A
chr2	139031811	CTAGT	C
chr2	141675792	TTAGCTCTAATA	T
chr2	147667509	CA	C
chr2	148173462	C	CT
chr2	153595140	CTT	C
chr2	160076672	TAATAA	T
chr2	161638497	TA	T
chr2	161792773	GATTCATTCAGA	G
chr2	162333872	A	AT
chr2	163897334	TACA	T
chr2	165104529	GCC	G
chr2	165104532	TC	T
chr2	166314390	GAA	G
chr2	166317305	T	TA
chr2	166846610	AT	A
chr2	167838321	TAAGAC	T
chr2	174642710	ATAG	A
chr2	176511343	CAT	C
chr2	176597620	GA	G
chr2	176916388	T	TA
chr2	179428954	CAT	C
chr2	181177444	TA	T
chr2	181215037	TA	T
chr2	181604583	TTTTCTC	T
chr2	184031514	AAG	A
chr2	185942764	TGTGA	T
chr2	187971001	AT	A
chr2	187971003	AAT	A
chr2	191093658	T	TA
chr2	192441050	A	AGGCTG
chr2	194540684	C	CT
chr2	197338270	A	AACTT
chr2	199671641	TA	T
chr2	201566589	AT	A
chr2	202470317	C	CA
chr2	204036324	T	TC
chr2	204629791	GC	G
chr2	205265391	TATTC	T
chr2	205367618	GATGAGTTCTGAGTCTTT	G
chr2	207712822	CAGAT	C
chr2	210513975	CA	C
chr2	211005816	C	CAAGGTAGT
chr2	216085481	ACTT	A
chr2	217651297	GC	G
chr2	223009426	TA	T
chr2	223993070	A	ATAC
chr2	224154813	T	TA
chr2	229515908	AACT	A
chr2	233656400	TG	T
chr2	236446526	TG	T
chr2	237763995	GT	G
chr20	2843951	AT	A
chr20	10072222	AACAG	A
chr20	15433886	T	TA
chr20	17445996	A	AAAAC
chr20	19658662	TC	T
chr20	20712972	C	CG
chr20	21754080	CT	C
chr20	25360381	ATT	A
chr20	25546173	TAC	T
chr20	33813759	CG	C
chr20	35797930	C	CT
chr20	38534202	CTG	C
chr20	40330147	TC	T
chr20	41029775	C	CA
chr20	43149970	GC	G
chr20	43372238	CA	C
chr20	51935929	T	TA
chr20	52923393	A	AT
chr20	53930537	TCTCA	T
chr20	56084618	TC	T
chr20	56902960	AAAAG	A
chr20	58240937	CT	C
chr20	59462569	TG	T
chr20	59629015	TAAAG	T
chr20	60307348	C	CA
chr21	15910340	C	CA
chr21	16694030	GAA	G
chr21	18647381	T	TAA
chr21	24582652	AAATAT	A
chr21	28472426	TCAAG	T
chr21	31972926	T	TG
chr21	33872740	TAGA	T
chr21	35523762	AACT	A
chr21	36179553	GA	G
chr21	37243692	ATTT	A
chr21	37243697	CAGA	C
chr21	38076710	T	TC
chr21	38084011	GA	G
chr21	43954984	GAGAA	G
chr21	46066193	AC	A
chr21	46767158	TG	T
chr22	16464373	TTTTG	T
chr22	23066538	GTGTT	G
chr22	25762031	CTTCTTTTTTTT	C
chr22	26395745	AAAC	A
chr22	27173087	ACTGT	A
chr22	27664481	AAC	A
chr22	29058916	AAAG	A
chr22	29174692	T	TA
chr22	31237897	A	AG
chr22	38136346	AC	A
chr22	40128402	CCAAA	C
chr22	41557771	T	TCA
chr22	41984000	CA	C
chr22	43730354	TC	T
chr22	45224499	ACACT	A
chr22	47732984	TGAAAATTTGCTGGAAAATTTCCTG	T
chr3	692379	ATTTGT	A
chr3	1024918	GA	G
chr3	2525677	T	TA
chr3	4028151	C	CT
chr3	5826838	AGTTT	A
chr3	9207460	AG	A
chr3	9399029	TGAG	T
chr3	9624648	AAAC	A
chr3	13382876	TC	T
chr3	14960812	CA	C
chr3	19142452	AACAG	A
chr3	19975995	TAGAA	T
chr3	22113352	TC	T
chr3	24445814	TAA	T
chr3	24798295	CT	C
chr3	25614087	A	AT
chr3	29640572	TA	T
chr3	29959710	AT	A
chr3	32259276	C	CT
chr3	32844649	A	ATTT
chr3	33674516	T	TCC
chr3	40262669	G	GT
chr3	40942657	A	AT
chr3	44752948	ATATCTT	A
chr3	47954426	GATTACAGGC	G
chr3	49419562	GAC	G
chr3	51639001	CAGA	C
chr3	56165009	G	GT
chr3	57908431	G	GT
chr3	61130501	G	GTC
chr3	68017617	TGTTA	T
chr3	69174642	AC	A
chr3	69729855	GAGA	G
chr3	71180295	TA	T
chr3	76884129	TGGG	T
chr3	76967001	GTCTCT	G
chr3	77036742	ACTT	A
chr3	77038384	A	AAT
chr3	77993819	ATTAAG	A
chr3	79033168	AC	A
chr3	80496657	TG	T
chr3	80857263	TC	T
chr3	80891378	GTCTC	G
chr3	81059079	T	TTAA
chr3	84114496	A	AT
chr3	86300789	AAAAT	A
chr3	87248469	GA	G
chr3	87393768	TA	T
chr3	89067778	TATC	T
chr3	89584188	T	TTCACTAACAGTTG
chr3	96785680	TGTTATTAAAGGAAATAACAATTATTTG	T
chr3	98157121	CA	C
chr3	98354139	TC	T
chr3	99768691	AT	A
chr3	100802966	A	AT
chr3	101554450	GA	G
chr3	102415144	TA	T
chr3	102698753	TAGAG	T
chr3	103721928	CTTG	C
chr3	109305870	G	GC
chr3	112214993	CAAGT	C
chr3	117366004	AG	A
chr3	121664075	AG	A
chr3	125971576	TTGTC	T
chr3	126476920	C	CA
chr3	126601541	TAA	T
chr3	127013144	AT	A
chr3	129829981	TTTAA	T
chr3	130949637	TA	T
chr3	131894354	CTT	C
chr3	132643247	CCTT	C
chr3	133029200	TATATC	T
chr3	143143793	GGCT	G
chr3	143403004	GC	G
chr3	144257678	CTGTG	C
chr3	145010068	CT	C
chr3	146221673	CACTTA	C
chr3	150777830	TAAAAA	T
chr3	151195568	G	GA
chr3	152790048	CAGA	C
chr3	153116496	TG	T
chr3	153391773	AT	A
chr3	158361906	CAAAAT	C
chr3	158583952	TA	T
chr3	159110027	CT	C
chr3	159546294	CAT	C
chr3	160102517	AG	A
chr3	160601681	AC	A
chr3	161633921	AGCT	A
chr3	163613690	CATAAT	C
chr3	167587656	TGTTGGTTTTGGTTGGTTGCTTGGTTG	T
chr3	169538627	A	AT
chr3	175100352	CA	C
chr3	177182410	AAAAG	A
chr3	179728997	GC	G
chr3	181587918	AG	A
chr3	182918731	C	CATTT
chr3	183698292	GA	G
chr3	183803105	ACAT	A
chr3	184210842	GT	G
chr3	188527988	G	GTTA
chr3	192051267	T	TTTATC
chr3	192483894	TG	T
chr3	194705350	ATAATAT	A
chr3	198012145	TACAG	T
chr4	763582	AG	A
chr4	2020242	TGGG	T
chr4	4236831	CATCCA	C
chr4	8649904	TCCCAACATCACCC	T
chr4	9942533	GC	G
chr4	12929953	CT	C
chr4	17017250	GT	G
chr4	20220278	G	GT
chr4	22199118	CATAA	C
chr4	22649802	CTG	C
chr4	23861076	A	AT
chr4	24933143	CA	C
chr4	29532212	AG	A
chr4	30335303	AGT	A
chr4	30663721	C	CT
chr4	32296985	T	TA
chr4	33070832	CCAA	C
chr4	38177246	A	AT
chr4	38561593	CT	C
chr4	40154213	CAAAA	C
chr4	40445839	G	GT
chr4	40479564	GC	G
chr4	41634598	GA	G
chr4	43883373	CG	C
chr4	45538942	AT	A
chr4	45557950	CT	C
chr4	45670124	AC	A
chr4	47816296	ATTTCTCTCTTCC	A
chr4	55190637	ATT	A
chr4	55446573	GA	G
chr4	60639880	T	TA
chr4	62115140	ATTAC	A
chr4	63454881	TTTC	T
chr4	63959825	T	TGTC
chr4	64248511	CTT	C
chr4	66450025	C	CT
chr4	70042662	CAT	C
chr4	70903145	AT	A
chr4	86145928	CT	C
chr4	86710508	CTCT	C
chr4	87153653	T	TA
chr4	88175169	TCA	T
chr4	89660765	TTAACA	T
chr4	93635864	AAATAT	A
chr4	94502284	G	GCACT
chr4	94905327	G	GT
chr4	96283117	ACT	A
chr4	100290895	CT	C
chr4	102053546	GTTC	G
chr4	104465021	GA	G
chr4	105451789	AAAAG	A
chr4	109056855	CG	C
chr4	109164896	GT	G
chr4	111440292	AAGG	A
chr4	112298222	C	CAA
chr4	112554824	CAG	C
chr4	117115744	A	AT
chr4	117302710	C	CT
chr4	121568491	ACT	A
chr4	121575633	TC	T
chr4	134997711	G	GA
chr4	135945800	A	AT
chr4	143302447	TAAGA	T
chr4	144121217	TTTG	T
chr4	146267400	G	GT
chr4	147574351	C	CA
chr4	148776241	G	GAGAT
chr4	149132200	A	AG
chr4	152523054	GT	G
chr4	154351666	AAC	A
chr4	154693847	CTG	C
chr4	155131823	ATT	A
chr4	155131827	T	TC
chr4	159045095	CA	C
chr4	163368406	AT	A
chr4	164343030	TAGC	T
chr4	164382439	CAT	C
chr4	166729105	TA	T
chr4	170201193	C	CT
chr4	170792056	CAG	C
chr4	170906195	CA	C
chr4	171067466	CG	C
chr4	171946947	TTTGG	T
chr4	171951171	T	TA
chr4	173084787	AT	A
chr4	173356643	TA	T
chr4	176385573	ACTT	A
chr4	178602313	GC	G
chr4	179618264	TG	T
chr4	187289226	T	TC
chr4	187881080	GTTTAC	G
chr4	188157811	G	GA
chr4	188649762	GGT	G
chr4	189259723	TC	T
chr5	524668	CGAT	C
chr5	6364159	AGGCGTGGT	A
chr5	11977963	GA	G
chr5	12254219	TTAGAG	T
chr5	12416786	CTTGTT	C
chr5	14298053	AAG	A
chr5	15470468	TAA	T
chr5	19871972	CTTAG	C
chr5	20138667	CA	C
chr5	21310488	GA	G
chr5	21513273	A	AT
chr5	24245045	CTT	C
chr5	24927162	AT	A
chr5	25509682	T	TA
chr5	32144965	A	AAAT
chr5	34832695	A	AAC
chr5	35178895	CAG	C
chr5	36981177	CT	C
chr5	37581302	TAA	T
chr5	37663326	GGTTT	G
chr5	42173617	C	CT
chr5	44964486	CAT	C
chr5	53170692	GC	G
chr5	53938772	GC	G
chr5	54092342	CT	C
chr5	55055039	GT	G
chr5	74772708	A	AT
chr5	75463490	AGAT	A
chr5	77244774	C	CA
chr5	79609506	TG	T
chr5	82276434	ATTGCTGTTCTGCAATAT	A
chr5	83064021	GC	G
chr5	85984258	GGAA	G
chr5	86786170	A	AT
chr5	88622664	AC	A
chr5	92342634	AC	A
chr5	93439096	CA	C
chr5	93565542	GCAGTAA	G
chr5	95884161	AG	A
chr5	95985884	TA	T
chr5	98501887	CT	C
chr5	100635088	C	CAT
chr5	101973924	AT	A
chr5	104185151	TA	T
chr5	104533790	CAT	C
chr5	108697345	GAGA	G
chr5	110922169	TA	T
chr5	111349570	CT	C
chr5	112343759	TTAAAC	T
chr5	113075758	CA	C
chr5	113667965	GC	G
chr5	115029560	GTGTCCACAGGGGC	G
chr5	117521199	C	CT
chr5	117854946	TTTAG	T
chr5	118238617	CTG	C
chr5	118718273	T	TA
chr5	120705937	AG	A
chr5	120734972	TGTC	T
chr5	120734979	ATCTAT	A
chr5	121150411	AG	A
chr5	124414276	GTA	G
chr5	127232635	CG	C
chr5	128638555	ATAAACTTAC	A
chr5	130377194	GGTCA	G
chr5	133308436	TC	T
chr5	137341386	CTCTT	C
chr5	140049975	C	CT
chr5	140495915	G	GC
chr5	141448075	TCC	T
chr5	142727278	ATACTC	A
chr5	143178571	GTC	G
chr5	147134621	TCCTA	T
chr5	147312915	CTG	C
chr5	148680069	AGAGT	A
chr5	148739418	GT	G
chr5	150206454	A	AC
chr5	153863400	T	TG
chr5	154070200	T	TA
chr5	155143855	TGGA	T
chr5	157504093	G	GT
chr5	157883307	G	GGAAT
chr5	159353250	G	GT
chr5	159765653	A	AT
chr5	161223558	TC	T
chr5	164620122	ATGTAT	A
chr5	168075414	CCTAT	C
chr5	169009140	TGAGGCTGGATGTAAC	T
chr5	173544005	AT	A
chr5	175030139	C	CT
chr5	176758094	CAT	C
chr5	179943108	TAGAG	T
chr6	1060394	AAT	A
chr6	1096508	CT	C
chr6	3214309	T	TAAGA
chr6	3819892	AC	A
chr6	4479215	G	GA
chr6	4746753	A	AT
chr6	5340305	CAG	C
chr6	6795615	AG	A
chr6	9890181	AC	A
chr6	10363897	TA	T
chr6	10630987	C	CG
chr6	11389301	T	TTATTCATAACTTCC
chr6	13732026	CTATT	C
chr6	24376103	ATG	A
chr6	26056206	C	CT
chr6	26580379	GC	G
chr6	30108639	AG	A
chr6	30815734	CTT	C
chr6	32244668	T	TG
chr6	32391270	T	TCACG
chr6	34335180	A	AT
chr6	34547363	TC	T
chr6	37122964	TG	T
chr6	40504218	T	TA
chr6	41199321	A	AT
chr6	41930383	TGTGTGCATGTAAGTGTACACACAC	T
chr6	42113250	C	CA
chr6	42842987	CT	C
chr6	47483025	CA	C
chr6	50998380	CTTTAT	C
chr6	51794463	T	TTTTG
chr6	53504486	GAACCCCCAACACTGT	G
chr6	53575446	TATAG	T
chr6	56102112	GT	G
chr6	62044127	AT	A
chr6	67951005	TA	T
chr6	68263690	A	AT
chr6	68403384	G	GT
chr6	70055435	GA	G
chr6	72735976	T	TAA
chr6	73010933	TAAG	T
chr6	73058937	CAT	C
chr6	75252937	CT	C
chr6	77673052	AAC	A
chr6	78641688	TTATC	T
chr6	79242664	AAT	A
chr6	79792335	T	TAAC
chr6	81646095	CT	C
chr6	82364010	TG	T
chr6	83911291	CTGTTT	C
chr6	83996434	A	AT
chr6	84844220	GA	G
chr6	88043350	CATT	C
chr6	88993452	AGG	A
chr6	89092687	TC	T
chr6	90131376	GTGATGTAC	G
chr6	91793612	G	GAGT
chr6	92334439	C	CT
chr6	93208718	AT	A
chr6	93385123	TAGA	T
chr6	96342715	GT	G
chr6	100015077	AC	A
chr6	100015080	T	TAA
chr6	100035727	ATGTT	A
chr6	101827222	CATAGATAGAA	C
chr6	104168518	A	AT
chr6	105103825	AT	A
chr6	108346439	AT	A
chr6	110001395	AC	A
chr6	110487849	CA	C
chr6	110988949	GA	G
chr6	113549947	AG	A
chr6	116503112	AT	A
chr6	116739072	GT	G
chr6	117511784	AG	A
chr6	119181285	CT	C
chr6	120034109	TTCCC	T
chr6	124732052	GA	G
chr6	129073851	TGTAGTATATATCA	T
chr6	129609492	A	AAACTGAAGTCAGAG
chr6	131791354	CA	C
chr6	132084647	A	ATT
chr6	135060936	AT	A
chr6	135335311	AAAC	A
chr6	136922931	GTCTT	G
chr6	140601225	AAATAT	A
chr6	140703889	AG	A
chr6	140816601	CT	C
chr6	141106755	TC	T
chr6	142291193	GACA	G
chr6	143007779	TG	T
chr6	143560992	CTATT	C
chr6	145325467	TG	T
chr6	145349879	TG	T
chr6	147372026	T	TA
chr6	148405268	C	CA
chr6	151671267	CTGACCTCAAG	C
chr6	151878296	A	AGACAG
chr6	152222681	G	GTCTA
chr6	152997294	AT	A
chr6	153043985	GAAAA	G
chr6	153756945	ACTATGTCTGAAC	A
chr6	166106836	AG	A
chr6	167294045	C	CT
chr6	167352742	CCTG	C
chr6	167803876	TATTTC	T
chr6	168836770	CTG	C
chr7	2150161	A	AC
chr7	2841803	CG	C
chr7	3039726	GA	G
chr7	6169117	TG	T
chr7	6983680	AGCT	A
chr7	7300322	T	TC
chr7	9027537	CTATT	C
chr7	10070846	GACA	G
chr7	10714667	CT	C
chr7	14486987	G	GA
chr7	16375821	C	CT
chr7	17346803	AT	A
chr7	18133976	G	GATT
chr7	19403219	TG	T
chr7	22098249	CAGG	C
chr7	22222879	C	CATTGT
chr7	22275454	GT	G
chr7	23602295	CT	C
chr7	24961455	GC	G
chr7	27591350	TA	T
chr7	28726800	AGATCAC	A
chr7	34622632	TC	T
chr7	37199363	A	AG
chr7	37550213	TAA	T
chr7	38146680	G	GA
chr7	38358751	TAGAA	T
chr7	42915393	AG	A
chr7	43639285	TTAGTG	T
chr7	44184127	T	TGGC
chr7	44499797	GAGA	G
chr7	45343475	CACAA	C
chr7	46815095	GGGA	G
chr7	49596459	CACTT	C
chr7	61911796	AC	A
chr7	64984725	CAG	C
chr7	66359881	GC	G
chr7	70720730	AT	A
chr7	77108806	AT	A
chr7	77333483	TAGTAACATTTCCTGA	T
chr7	77717561	AAAG	A
chr7	77800175	G	GATACT
chr7	78346045	CA	C
chr7	79173977	CTCTT	C
chr7	79449154	AT	A
chr7	80085491	G	GA
chr7	81435043	TAAGA	T
chr7	82849692	AGC	A
chr7	83421360	CTTAAA	C
chr7	86232104	GA	G
chr7	89161722	GACA	G
chr7	89374464	TC	T
chr7	89806902	TA	T
chr7	91025675	A	AG
chr7	91264459	TG	T
chr7	93136204	CAG	C
chr7	99051580	C	CT
chr7	99724938	CCAAA	C
chr7	100445645	GA	G
chr7	104407903	G	GT
chr7	105670535	TGTC	T
chr7	105788053	TA	T
chr7	107252728	GT	G
chr7	109137858	T	TA
chr7	117118964	ACATTCTCCAG	A
chr7	120400510	ATGG	A
chr7	126739556	TA	T
chr7	127107249	GA	G
chr7	134386887	GT	G
chr7	135260983	AG	A
chr7	136383878	TG	T
chr7	136789566	T	TA
chr7	139432082	AAATAAAAGGTTACTTATG	A
chr7	140678100	C	CA
chr7	143899598	CA	C
chr7	144029691	GTTTC	G
chr7	147013230	CCT	C
chr7	148895270	T	TG
chr7	151490994	T	TG
chr8	3142491	GAAAT	G
chr8	8673578	TG	T
chr8	10826710	CAA	C
chr8	14769533	AAACT	A
chr8	28669429	G	GTACA
chr8	33475739	T	TG
chr8	36143694	AAAC	A
chr8	36780087	A	AC
chr8	39554675	TA	T
chr8	39586417	CCAT	C
chr8	40125977	CCTT	C
chr8	41251331	AG	A
chr8	49896563	AT	A
chr8	50682123	A	AGT
chr8	51756025	GT	G
chr8	54283311	T	TA
chr8	55273620	TTTA	T
chr8	55616775	GC	G
chr8	56932421	CTT	C
chr8	59253926	CT	C
chr8	59298062	G	GT
chr8	60008597	C	CT
chr8	61725617	A	AT
chr8	65201246	CTA	C
chr8	66444630	GTTCAA	G
chr8	67746991	T	TATA
chr8	76076859	TA	T
chr8	76674005	TAAAG	T
chr8	77041277	GGAA	G
chr8	84162752	A	AT
chr8	84534627	GAAT	G
chr8	85209053	A	AT
chr8	85709408	TA	T
chr8	89295837	GT	G
chr8	92476094	CTAT	C
chr8	93138786	A	AT
chr8	95126956	CA	C
chr8	101698217	AG	A
chr8	105236476	T	TG
chr8	106782392	TC	T
chr8	107774400	AG	A
chr8	109049564	CTATT	C
chr8	110478898	CA	C
chr8	112066850	TA	T
chr8	112541482	CA	C
chr8	112631580	A	ATGAG
chr8	113474099	AAAT	A
chr8	114793564	CA	C
chr8	118305770	A	ATG
chr8	119551783	TAGA	T
chr8	119683726	A	ACTTTCC
chr8	124251670	TTTTA	T
chr8	124835457	AG	A
chr8	127988687	ATATTT	A
chr8	131159881	AT	A
chr8	131268764	TAATA	T
chr8	134727843	T	TA
chr8	135074956	GC	G
chr8	137329442	A	AC
chr8	137907933	T	TTA
chr8	139205263	CA	C
chr8	140984805	TTCGCCTTCATGGGGATCAGCCAAAC	T
chr8	142076498	TGAACG	T
chr9	4202762	C	CTAAA
chr9	5111495	TGGAA	T
chr9	9485960	CT	C
chr9	11586382	C	CTGGAGAG
chr9	12966574	AC	A
chr9	12966577	T	TAA
chr9	13826130	TCCCC	T
chr9	14635503	A	AT
chr9	18891698	T	TA
chr9	25197207	GA	G
chr9	28512215	GA	G
chr9	30309449	T	TC
chr9	32064028	CT	C
chr9	32424219	AG	A
chr9	74876351	G	GA
chr9	74970262	GAAAAACAAAAAAAA	G
chr9	75465545	AC	A
chr9	75737469	ATC	A
chr9	77189581	CCAGTAGCTGATCT	C
chr9	79342809	T	TC
chr9	80178808	TC	T
chr9	86409106	CCTT	C
chr9	88152148	T	TAACA
chr9	91392994	CAAACTTA	C
chr9	92619662	G	GT
chr9	93896794	CAT	C
chr9	98242141	AGT	A
chr9	99501706	T	TA
chr9	103175989	AAAC	A
chr9	105473334	GA	G
chr9	106666687	C	CA
chr9	109997479	CAA	C
chr9	114002739	TAA	T
chr9	119223047	TTCTGTGACC	T
chr9	122552117	TTC	T
chr9	124582881	AAC	A
chr9	130632987	GGT	G
chr9	131125712	C	CT
chr9	131126239	TGGATATTA	T
chr9	134566805	T	TA
chr9	138203322	G	GC
